# Supplementary material for: 2-(Pyridin-2-yl­amino)­pyridinium thio­cyanate acetonitrile monosolvate
Source: Acta Crystallogr Sect E Struct Rep Online. 2011 Jul 9;67(Pt 8):o1981–2. doi: 10.1107/S1600536811026808 (PMC3213439; doi:10.1107/S1600536811026808)
Supplement: Supplementary file 1 [file e-67-o1981-sup1.cif]

##############################################################################
#                                                                            #
# This CIF contains the data in a paper accepted for publication in          #
# Acta Crystallographica Section E. It conforms to the requirements of       #
# Notes for Authors for Acta Crystallographica Section E, and has been       #
# peer reviewed under the auspices of the IUCr Commission on Journals.       #
#                                                                            #
# Full details of the Crystallographic Information File format               #
# are given in the paper "The Crystallographic Information File (CIF):       #
# a New Standard Archive File for Crystallography" by S. R. Hall, F. H.      #
# Allen and I. D. Brown [Acta Cryst. (1991), A47, 655-685].                  #
#                                                                            #
# The current version of the core CIF dictionary is obtainable from          #
# ftp://ftp.iucr.org/pub/cif_core.dic.                                       #
#                                                                            #
# Software is freely available for graphical display of the structure(s)     #
# in this CIF. For information consult the CIF software page                 #
# http://www.iucr.org/resources/cif/software.                                #
#                                                                            #
# This file may be used for bona fide research purposes within the           #
# scientific community so long as proper attribution is given to the journal # 
# article from which it was obtained.                                        #
#                                                                            #
##############################################################################
data_I
_audit_creation_method     SHELXL-97
_chemical_name_systematic
;
2-(Pyridin-2-ylamino)pyridinium thiocyanate acetonitrile monosolvate
;
_chemical_name_common     ?
_chemical_formula_moiety     'C10 H10 N3 +, C N S -, C2 H3 N'
_chemical_formula_sum     'C13 H13 N5 S'
_chemical_formula_iupac     'C10 H10 N3 +, C N S -, C2 H3 N'
_chemical_formula_weight     271.34
_chemical_melting_point     ?
_symmetry_cell_setting     triclinic
_symmetry_space_group_name_H-M     'P -1'
_symmetry_space_group_name_Hall     '-P 1'
loop_
    _symmetry_equiv_pos_as_xyz
    'x, y, z'
    '-x, -y, -z'
_cell_length_a     7.5450(3)
_cell_length_b     7.8790(3)
_cell_length_c     11.9900(4)
_cell_angle_alpha     76.8490(10)
_cell_angle_beta     75.2110(10)
_cell_angle_gamma     81.3710(10)
_cell_volume     667.88(4)
_cell_formula_units_Z     2
_cell_measurement_reflns_used     9959
_cell_measurement_theta_min     2.7
_cell_measurement_theta_max     28.3
_cell_measurement_temperature     100(2)
_exptl_crystal_description     'block'
_exptl_crystal_colour     'colourless'
_exptl_crystal_size_max     0.54
_exptl_crystal_size_mid     0.40
_exptl_crystal_size_min     0.34
_exptl_crystal_density_diffrn     1.349
_exptl_crystal_density_meas     ?
_exptl_crystal_density_method     'not measured'
_exptl_crystal_F_000     284
_exptl_absorpt_coefficient_mu     0.24
_exptl_absorpt_correction_type     multi-scan
_exptl_absorpt_process_details     '(SADABS; Bruker, 2008)'
_exptl_absorpt_correction_T_min     0.899
_exptl_absorpt_correction_T_max     1.000
_exptl_special_details
;
;
_diffrn_ambient_temperature     100(2)
_diffrn_radiation_type     MoK\a
_diffrn_radiation_wavelength     0.71069
_diffrn_radiation_source     'fine-focus sealed tube'
_diffrn_radiation_monochromator     graphite
_diffrn_measurement_device_type     'Bruker APEXII CCD'
_diffrn_measurement_device     ?
_diffrn_measurement_method     '\f and \w'
_diffrn_reflns_number     11528
_diffrn_reflns_av_R_equivalents     0.016
_diffrn_reflns_av_sigmaI/netI     0.015
_diffrn_reflns_theta_min     2.7
_diffrn_reflns_theta_max     28.3
_diffrn_reflns_theta_full     28.3
_diffrn_measured_fraction_theta_max     0.994
_diffrn_measured_fraction_theta_full     0.994
_diffrn_reflns_limit_h_min     -10
_diffrn_reflns_limit_h_max     10
_diffrn_reflns_limit_k_min     -10
_diffrn_reflns_limit_k_max     10
_diffrn_reflns_limit_l_min     -15
_diffrn_reflns_limit_l_max     15
_diffrn_standards_number     0
_diffrn_standards_interval_count     .
_diffrn_standards_interval_time     .
_diffrn_standards_decay_%     ?
_refine_special_details
;
;
_reflns_number_total     3313
_reflns_number_gt     3113
_reflns_threshold_expression     I>2\s(I)
_refine_ls_structure_factor_coef     Fsqd
_refine_ls_matrix_type     full
_refine_ls_R_factor_all     0.030
_refine_ls_R_factor_gt     0.028
_refine_ls_wR_factor_gt     0.080
_refine_ls_wR_factor_ref     0.082
_refine_ls_goodness_of_fit_ref     1.07
_refine_ls_restrained_S_all     1.07
_refine_ls_number_reflns     3313
_refine_ls_number_parameters     181
_refine_ls_number_restraints     0
_refine_ls_hydrogen_treatment     mixed
_refine_ls_weighting_scheme     calc
_refine_ls_weighting_details
          'calc w=1/[\s^2^(Fo^2^)+(0.0442P)^2^+0.184P] where P=(Fo^2^+2Fc^2^)/3'
_atom_sites_solution_hydrogens     geom
_atom_sites_solution_primary     direct
_atom_sites_solution_secondary     difmap
_refine_ls_shift/su_max     ?
_refine_ls_shift/su_max_lt     0.001
_refine_ls_shift/su_mean     0.000
_refine_diff_density_max     0.43
_refine_diff_density_min     -0.20
_refine_ls_extinction_method     none
_refine_ls_extinction_coef     ?
_refine_ls_abs_structure_Flack     ?
loop_
    _atom_type_symbol
    _atom_type_description
    _atom_type_scat_dispersion_real
    _atom_type_scat_dispersion_imag
    _atom_type_scat_source
    'C' 'C' 0.0033 0.0016
                         'International Tables Vol C Tables 4.2.6.8 and 6.1.1.4'
    'H' 'H' 0.0000 0.0000
                         'International Tables Vol C Tables 4.2.6.8 and 6.1.1.4'
    'N' 'N' 0.0061 0.0033
                         'International Tables Vol C Tables 4.2.6.8 and 6.1.1.4'
    'S' 'S' 0.1246 0.1234
                         'International Tables Vol C Tables 4.2.6.8 and 6.1.1.4'
_computing_data_collection     'APEX2 (Bruker, 2010)'
_computing_cell_refinement     'SAINT (Bruker, 2010)'
_computing_data_reduction     'SAINT (Bruker, 2010)'
_computing_structure_solution     'SHELXS97 (Sheldrick, 2008)'
_computing_structure_refinement     'SHELXL97 (Sheldrick, 2008)'
_computing_molecular_graphics
             'ORTEP-3 (Farrugia, 1997) and Mercury (Macrae <i>et al.</i>, 2008)'
_computing_publication_material
                            'SHELXL97 (Sheldrick, 2008) and PLATON (Spek, 2009)'
loop_
    _atom_site_type_symbol
    _atom_site_label
    _atom_site_fract_x
    _atom_site_fract_y
    _atom_site_fract_z
    _atom_site_U_iso_or_equiv
    _atom_site_adp_type
    _atom_site_calc_flag
    _atom_site_refinement_flags
    _atom_site_occupancy
    _atom_site_symmetry_multiplicity
    _atom_site_disorder_assembly
    _atom_site_disorder_group
    S S1 0.29241(3) 0.79739(3) 0.47166(2) 0.02280(9) Uani d . 1 1 . .
    N N1 0.25212(11) 0.56147(10) 0.07444(7) 0.01647(16) Uani d . 1 1 . .
    H H71 0.265(2) 0.6054(19) 0.1350(13) 0.031(3) Uiso d . 1 1 . .
    N N2 0.17025(10) 0.32447(10) 0.01896(7) 0.01588(16) Uani d . 1 1 . .
    N N3 0.31181(10) 0.59208(10) -0.13124(7) 0.01503(15) Uani d . 1 1 . .
    H H73 0.267(2) 0.484(2) -0.1156(13) 0.034(4) Uiso d . 1 1 . .
    N N10 0.30552(13) 0.68937(12) 0.26202(8) 0.02613(19) Uani d . 1 1 . .
    N N20 0.20385(13) 0.32594(13) 0.74643(8) 0.0283(2) Uani d . 1 1 . .
    C C1 0.30149(12) 0.73414(12) 0.34893(8) 0.01752(18) Uani d . 1 1 . .
    C C2 0.20307(13) 0.31158(12) 0.65393(9) 0.02028(19) Uani d . 1 1 . .
    C C3 0.19939(15) 0.29362(15) 0.53641(9) 0.0254(2) Uani d . 1 1 . .
    H H31 0.0713 0.3014 0.5301 0.038 Uiso calc R 1 1 . .
    H H32 0.2624 0.1799 0.5219 0.038 Uiso calc R 1 1 . .
    H H33 0.2620 0.3875 0.4781 0.038 Uiso calc R 1 1 . .
    C C11 0.18123(12) 0.39962(11) 0.10570(8) 0.01469(17) Uani d . 1 1 . .
    C C12 0.12748(12) 0.32258(12) 0.22524(8) 0.01750(18) Uani d . 1 1 . .
    H H12 0.1330 0.3817 0.2849 0.021 Uiso calc R 1 1 . .
    C C13 0.06646(13) 0.15854(13) 0.25345(8) 0.01970(19) Uani d . 1 1 . .
    H H13 0.0315 0.1012 0.3334 0.024 Uiso calc R 1 1 . .
    C C14 0.05640(13) 0.07707(12) 0.16347(9) 0.01948(18) Uani d . 1 1 . .
    H H14 0.0156 -0.0364 0.1809 0.023 Uiso calc R 1 1 . .
    C C15 0.10734(12) 0.16579(12) 0.04863(8) 0.01750(18) Uani d . 1 1 . .
    H H15 0.0974 0.1119 -0.0125 0.021 Uiso calc R 1 1 . .
    C C21 0.31450(11) 0.65375(11) -0.03559(8) 0.01480(17) Uani d . 1 1 . .
    C C22 0.38354(12) 0.81677(12) -0.05213(8) 0.01729(18) Uani d . 1 1 . .
    H H22 0.3894 0.8618 0.0138 0.021 Uiso calc R 1 1 . .
    C C23 0.44192(12) 0.90943(12) -0.16401(9) 0.01963(19) Uani d . 1 1 . .
    H H23 0.4863 1.0203 -0.1757 0.024 Uiso calc R 1 1 . .
    C C24 0.43654(13) 0.84134(12) -0.26181(8) 0.01979(19) Uani d . 1 1 . .
    H H24 0.4770 0.9051 -0.3396 0.024 Uiso calc R 1 1 . .
    C C25 0.37210(12) 0.68195(12) -0.24274(8) 0.01763(18) Uani d . 1 1 . .
    H H25 0.3693 0.6334 -0.3078 0.021 Uiso calc R 1 1 . .
loop_
    _atom_site_aniso_label
    _atom_site_aniso_U_11
    _atom_site_aniso_U_22
    _atom_site_aniso_U_33
    _atom_site_aniso_U_12
    _atom_site_aniso_U_13
    _atom_site_aniso_U_23
    S1 0.02876(14) 0.02784(14) 0.01436(12) -0.00606(10) -0.00536(9) -0.00676(9)
    N1 0.0214(4) 0.0168(4) 0.0133(3) -0.0032(3) -0.0052(3) -0.0050(3)
    N2 0.0180(3) 0.0152(3) 0.0151(3) -0.0011(3) -0.0045(3) -0.0040(3)
    N3 0.0161(3) 0.0148(3) 0.0147(4) -0.0021(3) -0.0037(3) -0.0034(3)
    N10 0.0339(5) 0.0271(4) 0.0221(4) -0.0047(4) -0.0103(4) -0.0089(3)
    N20 0.0331(5) 0.0306(5) 0.0226(4) -0.0048(4) -0.0063(4) -0.0072(4)
    C1 0.0191(4) 0.0165(4) 0.0173(4) -0.0043(3) -0.0055(3) -0.0011(3)
    C2 0.0209(4) 0.0174(4) 0.0225(5) -0.0040(3) -0.0042(3) -0.0034(3)
    C3 0.0267(5) 0.0310(5) 0.0208(5) -0.0050(4) -0.0058(4) -0.0081(4)
    C11 0.0143(4) 0.0150(4) 0.0149(4) 0.0006(3) -0.0045(3) -0.0033(3)
    C12 0.0184(4) 0.0208(4) 0.0133(4) 0.0005(3) -0.0045(3) -0.0041(3)
    C13 0.0188(4) 0.0211(4) 0.0158(4) -0.0002(3) -0.0027(3) 0.0006(3)
    C14 0.0190(4) 0.0153(4) 0.0227(5) -0.0020(3) -0.0043(3) -0.0012(3)
    C15 0.0188(4) 0.0160(4) 0.0187(4) -0.0012(3) -0.0049(3) -0.0053(3)
    C21 0.0135(4) 0.0156(4) 0.0158(4) 0.0007(3) -0.0043(3) -0.0042(3)
    C22 0.0165(4) 0.0170(4) 0.0205(4) -0.0019(3) -0.0054(3) -0.0065(3)
    C23 0.0166(4) 0.0170(4) 0.0255(5) -0.0039(3) -0.0047(3) -0.0034(3)
    C24 0.0178(4) 0.0211(4) 0.0183(4) -0.0041(3) -0.0021(3) -0.0004(3)
    C25 0.0174(4) 0.0205(4) 0.0148(4) -0.0020(3) -0.0033(3) -0.0035(3)
_geom_special_details
;
;
loop_
    _geom_bond_atom_site_label_1
    _geom_bond_atom_site_label_2
    _geom_bond_site_symmetry_2
    _geom_bond_distance
    _geom_bond_publ_flag
    S1 C1 . 1.6403(10) ?
    N1 C21 . 1.3564(11) ?
    N1 C11 . 1.3920(11) ?
    N1 H71 . 0.903(15) ?
    N2 C11 . 1.3334(11) ?
    N2 C15 . 1.3433(11) ?
    N3 C21 . 1.3492(11) ?
    N3 C25 . 1.3606(11) ?
    N3 H73 . 0.926(15) ?
    N10 C1 . 1.1659(13) ?
    N20 C2 . 1.1418(14) ?
    C2 C3 . 1.4553(13) ?
    C3 H31 . 0.9800 ?
    C3 H32 . 0.9800 ?
    C3 H33 . 0.9800 ?
    C11 C12 . 1.4029(12) ?
    C12 C13 . 1.3773(13) ?
    C12 H12 . 0.9500 ?
    C13 C14 . 1.3976(13) ?
    C13 H13 . 0.9500 ?
    C14 C15 . 1.3802(13) ?
    C14 H14 . 0.9500 ?
    C15 H15 . 0.9500 ?
    C21 C22 . 1.4116(12) ?
    C22 C23 . 1.3696(13) ?
    C22 H22 . 0.9500 ?
    C23 C24 . 1.4077(13) ?
    C23 H23 . 0.9500 ?
    C24 C25 . 1.3644(13) ?
    C24 H24 . 0.9500 ?
    C25 H25 . 0.9500 ?
loop_
    _geom_angle_atom_site_label_1
    _geom_angle_atom_site_label_2
    _geom_angle_atom_site_label_3
    _geom_angle_site_symmetry_1
    _geom_angle_site_symmetry_3
    _geom_angle
    _geom_angle_publ_flag
    C21 N1 C11 . . 127.59(8) ?
    C21 N1 H71 . . 117.0(9) ?
    C11 N1 H71 . . 115.3(9) ?
    C11 N2 C15 . . 117.74(8) ?
    C21 N3 C25 . . 122.32(8) ?
    C21 N3 H73 . . 115.2(9) ?
    C25 N3 H73 . . 122.5(9) ?
    N10 C1 S1 . . 179.13(9) ?
    N20 C2 C3 . . 179.23(11) ?
    C2 C3 H31 . . 109.5 ?
    C2 C3 H32 . . 109.5 ?
    H31 C3 H32 . . 109.5 ?
    C2 C3 H33 . . 109.5 ?
    H31 C3 H33 . . 109.5 ?
    H32 C3 H33 . . 109.5 ?
    N2 C11 N1 . . 117.54(8) ?
    N2 C11 C12 . . 123.26(8) ?
    N1 C11 C12 . . 119.19(8) ?
    C13 C12 C11 . . 117.93(8) ?
    C13 C12 H12 . . 121.0 ?
    C11 C12 H12 . . 121.0 ?
    C12 C13 C14 . . 119.46(8) ?
    C12 C13 H13 . . 120.3 ?
    C14 C13 H13 . . 120.3 ?
    C15 C14 C13 . . 118.25(8) ?
    C15 C14 H14 . . 120.9 ?
    C13 C14 H14 . . 120.9 ?
    N2 C15 C14 . . 123.30(8) ?
    N2 C15 H15 . . 118.3 ?
    C14 C15 H15 . . 118.3 ?
    N3 C21 N1 . . 120.87(8) ?
    N3 C21 C22 . . 118.67(8) ?
    N1 C21 C22 . . 120.46(8) ?
    C23 C22 C21 . . 119.42(8) ?
    C23 C22 H22 . . 120.3 ?
    C21 C22 H22 . . 120.3 ?
    C22 C23 C24 . . 120.36(8) ?
    C22 C23 H23 . . 119.8 ?
    C24 C23 H23 . . 119.8 ?
    C25 C24 C23 . . 118.70(8) ?
    C25 C24 H24 . . 120.6 ?
    C23 C24 H24 . . 120.6 ?
    N3 C25 C24 . . 120.50(8) ?
    N3 C25 H25 . . 119.7 ?
    C24 C25 H25 . . 119.7 ?
loop_
    _geom_torsion_atom_site_label_1
    _geom_torsion_atom_site_label_2
    _geom_torsion_atom_site_label_3
    _geom_torsion_atom_site_label_4
    _geom_torsion_site_symmetry_1
    _geom_torsion_site_symmetry_2
    _geom_torsion_site_symmetry_3
    _geom_torsion_site_symmetry_4
    _geom_torsion
    _geom_torsion_publ_flag
    C15 N2 C11 N1 . . . . 177.96(8) ?
    C15 N2 C11 C12 . . . . -1.17(13) ?
    C21 N1 C11 N2 . . . . -0.70(13) ?
    C21 N1 C11 C12 . . . . 178.47(8) ?
    N2 C11 C12 C13 . . . . 2.30(13) ?
    N1 C11 C12 C13 . . . . -176.82(8) ?
    C11 C12 C13 C14 . . . . -1.38(13) ?
    C12 C13 C14 C15 . . . . -0.47(13) ?
    C11 N2 C15 C14 . . . . -0.87(13) ?
    C13 C14 C15 N2 . . . . 1.68(14) ?
    C25 N3 C21 N1 . . . . 179.52(8) ?
    C25 N3 C21 C22 . . . . -0.43(12) ?
    C11 N1 C21 N3 . . . . 0.43(14) ?
    C11 N1 C21 C22 . . . . -179.63(8) ?
    N3 C21 C22 C23 . . . . 1.40(13) ?
    N1 C21 C22 C23 . . . . -178.54(8) ?
    C21 C22 C23 C24 . . . . -1.21(13) ?
    C22 C23 C24 C25 . . . . 0.04(14) ?
    C21 N3 C25 C24 . . . . -0.76(13) ?
    C23 C24 C25 N3 . . . . 0.95(14) ?
loop_
    _geom_hbond_atom_site_label_D
    _geom_hbond_atom_site_label_H
    _geom_hbond_atom_site_label_A
    _geom_hbond_site_symmetry_A
    _geom_hbond_distance_DH
    _geom_hbond_distance_HA
    _geom_hbond_distance_DA
    _geom_hbond_angle_DHA
    N1 H71 N10 . 0.903(15) 1.901(15) 2.8020(11) 176.4(13)
    N3 H73 N2 . 0.926(15) 1.861(15) 2.6068(11) 135.9(12)
    N3 H73 N20 1_554 0.926(15) 2.456(15) 3.1199(12) 128.7(11)
    C25 H25 S1 1_554 0.95 2.83 3.5192(9) 130
data_global
_journal_date_recd_electronic     2011-05-25
_journal_date_accepted     2011-07-05
_journal_name_full     'Acta Crystallographica, Section E'
_journal_year     2011
_journal_volume     67
_journal_issue      8
_journal_page_first     o1981
_journal_page_last     o1982
_journal_paper_category     QO
_journal_coeditor_code     YA2142
_publ_contact_author_name     'Dr Richard Betz'
_publ_contact_author_address
;
Department of Chemistry
Nelson Mandela Metropolitan University
Summerstrand Campus (South)
University Way
Summerstrand
PO Box 77000
Port Elizabeth
6031
South Africa
;
_publ_contact_author_email     'richard.betz@webmail.co.za'
_publ_contact_author_fax     '+27-41-504-4236'
_publ_contact_author_phone     '+27-41-504-4285'
_publ_section_title
;
2-(Pyridin-2-ylamino)pyridinium thiocyanate acetonitrile monosolvate
;
loop_
    _publ_author_name
    _publ_author_address
    'Schmitt, Bonell'
;
Nelson Mandela Metropolitan University
Summerstrand Campus
Department of Chemistry
University Way
Summerstrand
PO Box 77000
Port Elizabeth 6031
South Africa
;
    'Gerber, Thomas'
;
Nelson Mandela Metropolitan University
Summerstrand Campus
Department of Chemistry
University Way
Summerstrand
PO Box 77000
Port Elizabeth 6031
South Africa
;
    'Hosten, Eric'
;
Nelson Mandela Metropolitan University
Summerstrand Campus
Department of Chemistry
University Way
Summerstrand
PO Box 77000
Port Elizabeth 6031
South Africa
;
    'Betz, Richard'
;
Nelson Mandela Metropolitan University
Summerstrand Campus
Department of Chemistry
University Way
Summerstrand
PO Box 77000
Port Elizabeth 6031
South Africa
;
