# Supplementary material for: 2-(Pyridin-2-yl­amino)­pyridinium thio­cyanate acetonitrile monosolvate
Source: Acta Crystallogr Sect E Struct Rep Online. 2011 Jul 9;67(Pt 8):o1981–2. doi: 10.1107/S1600536811026808 (PMC3213439; doi:10.1107/S1600536811026808)
Supplement: Supplementary file 3 [file e-67-o1981-Isup3.hkl]

# 
# h,k,l, Fc-squared, Fo-squared, sigma(Fo-squared) and status flag 
# 
data_I
_shelx_title ' ba200 in P -1' 
_shelx_refln_list_code          4 
_shelx_F_calc_maximum       67.72 
_exptl_crystal_F_000       284.00 
_reflns_d_resolution_high  0.7487 
 
loop_ 
 _symmetry_equiv_pos_as_xyz 
 'x, y, z' 
 '-x, -y, -z' 
 
_cell_length_a     7.5450 
_cell_length_b     7.8790 
_cell_length_c    11.9900 
_cell_angle_alpha  76.849 
_cell_angle_beta   75.211 
_cell_angle_gamma  81.371 
 
_shelx_F_squared_multiplier     1.000 
 
loop_ 
 _refln_index_h 
 _refln_index_k 
 _refln_index_l 
 _refln_F_squared_calc 
 _refln_F_squared_meas 
 _refln_F_squared_sigma 
 _refln_observed_status 
   1   0   0        7.12        9.09      0.14 o 
   3   0   0      147.64      132.54      1.06 o 
   4   0   0        3.90        0.52      0.10 o 
   5   0   0      166.96      163.29      1.55 o 
   6   0   0        4.19        3.48      0.50 o 
   7   0   0       62.42       61.20      0.81 o 
   8   0   0      295.61      301.76      3.67 o 
   9   0   0       15.01       15.12      0.68 o 
  -9   1   0        4.03        3.79      0.53 o 
  -8   1   0      106.81      107.65      1.86 o 
  -7   1   0        0.01        0.13      0.21 o 
  -6   1   0      110.86      108.23      1.22 o 
  -5   1   0       59.90       61.68      0.75 o 
  -4   1   0     1272.40     1305.21     11.21 o 
  -3   1   0      335.12      329.57      2.66 o 
  -1   1   0      494.93      483.29      3.38 o 
   0   1   0      431.59      426.98      3.19 o 
   1   1   0      310.93      311.14      2.25 o 
   3   1   0       66.58       61.72      0.54 o 
   4   1   0     1094.09     1155.71      9.09 o 
   5   1   0        0.01        0.01      0.07 o 
   6   1   0     1213.22     1291.81     13.49 o 
   7   1   0        7.48        7.77      0.70 o 
   8   1   0       78.03       76.35      1.93 o 
   9   1   0        9.43        9.14      0.61 o 
  -9   2   0       16.78       17.89      0.76 o 
  -8   2   0        0.41        0.41      0.32 o 
  -7   2   0       74.52       74.88      0.98 o 
  -6   2   0       24.07       27.11      0.60 o 
  -5   2   0       78.79       79.36      0.94 o 
  -4   2   0     2199.01     2373.82     22.70 o 
  -3   2   0        8.38        7.61      0.16 o 
  -2   2   0      465.11      466.23      3.26 o 
  -1   2   0       84.69       88.76      1.32 o 
   1   2   0      325.33      363.25      2.87 o 
   3   2   0      120.96      124.15      0.93 o 
   4   2   0     1391.99     1548.18     12.18 o 
   5   2   0       21.64       21.75      0.32 o 
   6   2   0       31.25       31.89      1.02 o 
   7   2   0        0.40        0.35      0.22 o 
   8   2   0      100.95      104.15      2.03 o 
   9   2   0        0.13        0.21      0.32 o 
  -8   3   0       10.88       11.60      0.73 o 
  -7   3   0       11.45       11.09      0.42 o 
  -6   3   0      265.29      271.43      4.86 o 
  -5   3   0       88.77       86.10      0.91 o 
  -4   3   0      122.73      127.76      1.26 o 
  -3   3   0      178.66      173.00      1.36 o 
  -2   3   0      393.11      447.03      3.29 o 
  -1   3   0      164.42      167.39      1.30 o 
   0   3   0      250.72      276.50      2.06 o 
   1   3   0       54.01       53.74      0.49 o 
   2   3   0      601.59      777.41      6.11 o 
   3   3   0      331.91      354.67      2.97 o 
   4   3   0      521.03      512.71      4.52 o 
   5   3   0      280.65      287.26      3.03 o 
   6   3   0      396.82      416.39      6.70 o 
   7   3   0      103.16      103.06      4.08 o 
   8   3   0      109.31      113.58      2.73 o 
   9   3   0       30.01       30.78      2.16 o 
  -8   4   0       97.47       93.71      1.63 o 
  -7   4   0        9.12        9.33      0.38 o 
  -6   4   0        0.50        0.25      0.15 o 
  -5   4   0        1.75        1.56      0.15 o 
  -4   4   0        5.05        4.00      0.20 o 
  -3   4   0       81.85       77.73      0.67 o 
  -2   4   0        0.05        0.62      0.13 o 
  -1   4   0      781.56      768.38      5.72 o 
   0   4   0      555.88      646.67      7.25 o 
   1   4   0     1331.54     1405.28     15.51 o 
   2   4   0      263.81      270.60      2.74 o 
   3   4   0      599.95      635.81      5.91 o 
   4   4   0      214.41      250.74      2.67 o 
   5   4   0       81.38       82.84      0.96 o 
   6   4   0        0.05        1.19      0.25 o 
   7   4   0        0.00        0.18      0.23 o 
   8   4   0        2.94        4.16      0.38 o 
   9   4   0        0.03        0.62      0.30 o 
  -8   5   0        1.64        0.87      0.58 o 
  -7   5   0       61.41       63.18      1.20 o 
  -6   5   0        3.59        3.16      0.28 o 
  -5   5   0      146.48      144.26      1.37 o 
  -4   5   0       14.75       13.07      0.33 o 
  -3   5   0      367.29      356.86      3.19 o 
  -2   5   0      604.48      618.33      5.45 o 
  -1   5   0      363.30      365.24      3.11 o 
   0   5   0        3.13        4.00      0.16 o 
   1   5   0       31.99       37.52      0.54 o 
   2   5   0      103.17      122.11      1.53 o 
   3   5   0       68.13       67.56      0.91 o 
   4   5   0       14.89       13.80      0.28 o 
   5   5   0      157.64      163.88      1.78 o 
   6   5   0       32.30       31.47      1.25 o 
   7   5   0       42.45       40.58      0.84 o 
   8   5   0        0.68        0.85      0.39 o 
  -7   6   0       12.84       11.97      0.63 o 
  -6   6   0        5.69        6.33      0.53 o 
  -5   6   0        9.59        8.89      0.35 o 
  -4   6   0      199.33      203.58      2.21 o 
  -3   6   0        1.95        2.07      0.18 o 
  -2   6   0       13.15       11.98      0.35 o 
  -1   6   0       81.73       82.55      0.82 o 
   0   6   0      258.20      256.94      2.90 o 
   1   6   0      208.34      208.69      2.37 o 
   2   6   0        6.58        5.55      0.29 o 
   3   6   0      121.47      134.70      1.71 o 
   4   6   0       34.17       26.90      0.93 o 
   5   6   0        0.83        1.81      0.31 o 
   6   6   0        4.25        4.30      0.41 o 
   7   6   0        0.70        0.77      0.29 o 
   8   6   0       24.95       24.91      0.78 o 
  -6   7   0       18.15       17.37      0.67 o 
  -5   7   0       12.46       13.51      0.47 o 
  -4   7   0       26.02       24.81      0.56 o 
  -3   7   0       20.30       21.02      0.63 o 
  -2   7   0      181.34      184.53      2.76 o 
  -1   7   0       14.23       14.67      0.52 o 
   0   7   0        0.46        0.43      0.14 o 
   1   7   0        1.87        1.17      0.28 o 
   2   7   0      244.66      205.96      2.73 o 
   3   7   0       74.57       65.22      1.01 o 
   4   7   0       22.72       23.70      0.74 o 
   5   7   0       36.44       35.50      0.90 o 
   6   7   0        0.03        0.36      0.29 o 
   7   7   0       54.96       54.81      1.23 o 
  -5   8   0        0.07        0.15      0.49 o 
  -4   8   0        7.82        7.60      0.58 o 
  -3   8   0        1.95        1.80      0.32 o 
  -2   8   0       85.59       86.00      1.49 o 
  -1   8   0       14.32       13.87      0.55 o 
   0   8   0      575.30      536.65      7.59 o 
   1   8   0       34.29       28.85      0.72 o 
   2   8   0       89.06       89.17      1.48 o 
   3   8   0        0.09        0.24      0.22 o 
   4   8   0        3.46        5.45      0.75 o 
   5   8   0        3.87        3.31      0.37 o 
   6   8   0       14.57       13.48      0.66 o 
  -3   9   0        0.53        0.51      0.32 o 
  -2   9   0      308.78      310.62      4.57 o 
  -1   9   0        0.43        0.41      0.32 o 
   0   9   0        3.33        2.74      0.34 o 
   1   9   0       23.65       26.43      0.74 o 
   2   9   0       26.34       20.11      0.63 o 
   3   9   0        0.43        0.05      0.39 o 
   4   9   0       23.82       26.56      1.02 o 
   5   9   0        1.53        1.89      0.44 o 
  -1  10   0        2.93        3.09      0.38 o 
   0  10   0       53.06       45.81      1.03 o 
   1  10   0        9.84       10.22      1.12 o 
   2  10   0       49.28       53.76      1.60 o 
   3  10   0        0.73        0.49      0.44 o 
  -1 -10   1        7.64        7.79      0.58 o 
   0 -10   1       64.59       65.31      1.29 o 
  -5  -9   1        4.64        3.50      0.49 o 
  -4  -9   1      102.12      108.49      2.57 o 
  -3  -9   1       45.05       48.37      1.46 o 
  -2  -9   1       40.84       39.23      0.88 o 
  -1  -9   1        0.95        1.24      0.31 o 
   0  -9   1        8.99        8.55      0.55 o 
   1  -9   1        0.42        0.34      0.34 o 
   2  -9   1       13.87       10.70      0.60 o 
   3  -9   1        0.18       -0.01      0.32 o 
  -6  -8   1       52.94       57.84      1.60 o 
  -5  -8   1       13.80       16.90      0.83 o 
  -4  -8   1        1.66        1.51      0.39 o 
  -3  -8   1       19.39       18.83      0.58 o 
  -2  -8   1      109.61      102.84      1.67 o 
  -1  -8   1       20.09       20.54      0.62 o 
   0  -8   1        1.86        1.70      0.31 o 
   1  -8   1       20.66       20.98      0.65 o 
   2  -8   1        0.36        0.15      0.27 o 
   3  -8   1       28.69       32.00      0.81 o 
   4  -8   1       46.82       46.98      1.17 o 
   5  -8   1        0.28        0.53      0.34 o 
  -7  -7   1       11.72       10.33      0.63 o 
  -6  -7   1        3.71        4.02      0.66 o 
  -5  -7   1      100.22      100.38      1.96 o 
  -4  -7   1       53.11       47.71      0.81 o 
  -3  -7   1       29.14       33.13      0.67 o 
  -2  -7   1        2.57        1.84      0.22 o 
  -1  -7   1        4.55        5.54      0.38 o 
   0  -7   1        3.68        2.78      0.27 o 
   1  -7   1        0.15        0.09      0.14 o 
   2  -7   1        3.52        2.79      0.22 o 
   3  -7   1       52.33       51.03      1.02 o 
   4  -7   1        4.84        3.36      0.25 o 
   5  -7   1       63.21       64.75      0.88 o 
   6  -7   1      105.05      108.42      1.84 o 
  -8  -6   1        3.72        3.18      0.37 o 
  -7  -6   1       12.80       13.74      1.04 o 
  -6  -6   1        0.78        0.55      0.29 o 
  -5  -6   1       53.24       49.71      1.57 o 
  -4  -6   1        1.43        1.44      0.19 o 
  -3  -6   1      170.18      168.55      2.09 o 
  -2  -6   1       15.54       20.48      0.45 o 
  -1  -6   1      211.12      208.29      2.36 o 
   0  -6   1       20.12       22.27      0.36 o 
   1  -6   1      323.66      317.96      4.38 o 
   2  -6   1       59.34       63.12      1.13 o 
   3  -6   1      167.98      167.95      1.73 o 
   4  -6   1       95.59       96.29      1.14 o 
   5  -6   1       28.74       29.65      0.53 o 
   6  -6   1      109.34       98.85      1.43 o 
   7  -6   1        1.47        0.71      0.36 o 
  -8  -5   1        8.44        6.80      0.54 o 
  -7  -5   1      277.90      257.60      4.44 o 
  -6  -5   1      100.77       95.67      1.62 o 
  -5  -5   1      344.20      342.24      3.61 o 
  -4  -5   1      406.40      417.25      4.39 o 
  -3  -5   1      149.82      152.14      1.66 o 
  -2  -5   1      159.53      164.72      2.03 o 
  -1  -5   1       90.14       86.10      1.05 o 
   0  -5   1      172.01      176.16      1.72 o 
   1  -5   1        0.61        0.90      0.12 o 
   2  -5   1      189.17      222.90      1.85 o 
   3  -5   1       44.42       45.50      0.55 o 
   4  -5   1      318.28      328.37      3.10 o 
   5  -5   1      100.87      100.10      1.10 o 
   6  -5   1        2.03        2.00      0.25 o 
   7  -5   1       34.79       33.97      0.74 o 
   8  -5   1       15.78       15.37      0.70 o 
  -9  -4   1      116.96      115.44      7.58 o 
  -8  -4   1      215.69      208.40      3.79 o 
  -7  -4   1       32.74       30.12      1.57 o 
  -6  -4   1      504.74      510.99      7.48 o 
  -5  -4   1       49.56       51.04      0.68 o 
  -4  -4   1        2.30        2.47      0.16 o 
  -3  -4   1      145.22      151.65      1.65 o 
  -2  -4   1       24.94       24.49      0.39 o 
  -1  -4   1      221.22      216.24      2.26 o 
   0  -4   1     1317.71     1501.27     13.25 o 
   1  -4   1      189.32      190.48      1.74 o 
   2  -4   1     1429.19     1530.57     12.39 o 
   3  -4   1       60.26       66.51      0.72 o 
   4  -4   1       58.05       59.07      1.07 o 
   5  -4   1        0.57        0.45      0.13 o 
   6  -4   1       53.06       55.98      0.73 o 
   7  -4   1       52.32       50.85      0.71 o 
   8  -4   1      222.64      204.79      2.84 o 
  -9  -3   1       17.13       17.97      1.31 o 
  -8  -3   1      121.77      128.04      4.10 o 
  -7  -3   1      195.53      195.95      5.10 o 
  -6  -3   1      270.04      274.65      4.13 o 
  -5  -3   1      176.24      172.67      2.14 o 
  -4  -3   1      552.00      549.25      5.07 o 
  -3  -3   1       27.83       27.88      0.43 o 
  -2  -3   1     1878.62     1998.83     16.98 o 
  -1  -3   1       33.65       34.79      0.38 o 
   0  -3   1     1590.49     1641.50     12.92 o 
   1  -3   1      282.28      252.33      2.24 o 
   2  -3   1       79.50       86.89      0.72 o 
   3  -3   1      410.05      385.95      3.12 o 
   4  -3   1       19.11       17.53      0.32 o 
   5  -3   1      302.96      295.51      2.80 o 
   6  -3   1     1370.49     1413.38     13.07 o 
   7  -3   1      108.82      107.49      1.32 o 
   8  -3   1      679.68      674.21      9.25 o 
   9  -3   1       17.42       17.56      0.80 o 
  -9  -2   1       41.13       40.54      2.89 o 
  -8  -2   1      249.48      253.71      9.10 o 
  -7  -2   1        0.02       -0.11      0.22 o 
  -6  -2   1      162.53      158.49      2.72 o 
  -5  -2   1      108.73      107.88      1.07 o 
  -4  -2   1       75.07       81.49      0.82 o 
  -3  -2   1      473.51      458.66      3.85 o 
  -2  -2   1       56.43       55.34      0.47 o 
  -1  -2   1      860.56      849.97      7.10 o 
   1  -2   1      630.02      606.69      4.00 o 
   2  -2   1      708.62      695.70      4.75 o 
   3  -2   1      101.65      100.42      0.96 o 
   4  -2   1     4586.40     4695.31     46.95 o 
   5  -2   1        0.11        0.52      0.11 o 
   6  -2   1     1293.89     1325.47     12.37 o 
   7  -2   1       15.27       15.77      0.42 o 
   8  -2   1      166.65      152.84      2.42 o 
   9  -2   1       34.84       36.51      1.01 o 
  -9  -1   1        7.04        6.95      0.59 o 
  -8  -1   1       15.22       17.22      0.61 o 
  -7  -1   1       43.84       44.79      1.10 o 
  -6  -1   1      182.70      188.96      2.28 o 
  -5  -1   1       52.54       49.02      1.07 o 
  -4  -1   1      672.88      669.42      6.74 o 
  -3  -1   1       14.57       14.49      0.32 o 
  -1  -1   1       15.55       21.35      0.26 o 
   0  -1   1        4.04        9.64      0.11 o 
   1  -1   1      179.33      194.45      1.27 o 
   3  -1   1      122.65      115.74      0.88 o 
   4  -1   1      973.47     1043.09      8.22 o 
   5  -1   1       40.40       39.53      0.45 o 
   6  -1   1     1179.63     1212.17     14.93 o 
   7  -1   1       19.39       19.34      0.42 o 
   8  -1   1      202.64      207.80      2.74 o 
   9  -1   1        1.80        1.65      0.49 o 
  -9   0   1        2.91        2.25      0.37 o 
  -8   0   1       84.91       90.79      1.58 o 
  -7   0   1       27.46       26.32      0.65 o 
  -6   0   1       59.49       60.21      1.00 o 
  -5   0   1       74.35       68.50      0.78 o 
  -4   0   1      139.33      153.86      1.45 o 
  -3   0   1      158.61      144.88      1.13 o 
  -1   0   1      134.03      142.67      1.09 o 
   1   0   1        9.18       12.24      0.29 o 
   2   0   1      477.39      472.91      4.97 o 
   3   0   1       79.65       77.15      1.20 o 
   4   0   1     2662.59     2767.39     27.66 o 
   5   0   1       44.99       43.34      0.58 o 
   6   0   1       82.53       84.22      1.20 o 
   7   0   1       14.01       13.64      0.41 o 
   8   0   1        8.89        8.39      0.43 o 
   9   0   1        0.60        0.74      0.23 o 
  -9   1   1        4.70        5.03      0.66 o 
  -8   1   1       37.80       40.89      0.80 o 
  -7   1   1        0.11        0.19      0.25 o 
  -6   1   1       50.08       51.43      0.74 o 
  -5   1   1        9.46       10.91      0.27 o 
  -4   1   1     1335.07     1415.30     13.08 o 
  -3   1   1       57.41       57.98      0.51 o 
  -2   1   1      129.64      133.55      2.35 o 
  -1   1   1      369.28      377.00      3.07 o 
   1   1   1      105.85      134.82      2.02 o 
   2   1   1     1035.47     1173.44     12.43 o 
   3   1   1        0.05        0.58      0.10 o 
   4   1   1      318.43      319.15      3.04 o 
   5   1   1       66.65       61.75      0.66 o 
   6   1   1       48.74       48.46      0.55 o 
   7   1   1      114.39      110.75      1.82 o 
   8   1   1       44.51       46.31      0.83 o 
   9   1   1       61.98       62.90      1.51 o 
  -9   2   1       22.68       23.27      0.66 o 
  -8   2   1       11.23       11.98      0.66 o 
  -7   2   1       35.98       36.81      1.13 o 
  -6   2   1      171.30      178.72      2.68 o 
  -5   2   1       15.13       15.58      0.33 o 
  -4   2   1      226.01      220.87      2.51 o 
  -3   2   1        3.78        3.63      0.15 o 
  -2   2   1     1239.02     1248.30      9.25 o 
  -1   2   1      311.17      288.40      2.22 o 
   0   2   1       81.22       61.11      0.50 o 
   1   2   1      990.11      940.66      7.82 o 
   3   2   1     1107.08     1097.12     10.44 o 
   4   2   1        0.63        0.85      0.08 o 
   5   2   1      667.24      669.11      6.38 o 
   6   2   1       15.74       19.00      0.62 o 
   7   2   1      135.00      134.99      1.79 o 
   8   2   1       29.16       28.32      0.68 o 
   9   2   1        3.69        3.08      0.32 o 
  -8   3   1       12.37        9.63      0.67 o 
  -7   3   1       43.43       42.36      0.82 o 
  -6   3   1       71.90       73.97      0.90 o 
  -5   3   1      142.78      139.85      1.58 o 
  -4   3   1      153.09      165.54      1.82 o 
  -3   3   1      496.94      487.33      4.05 o 
  -2   3   1       18.51       18.92      0.21 o 
  -1   3   1      834.10      784.84      5.44 o 
   0   3   1      695.14      749.73      5.46 o 
   1   3   1      743.07      746.23      6.33 o 
   2   3   1      576.82      570.30      4.78 o 
   3   3   1      321.59      356.96      2.81 o 
   4   3   1      473.63      512.30      4.67 o 
   5   3   1        0.18        0.23      0.09 o 
   6   3   1        6.60        8.51      0.27 o 
   7   3   1       70.84       72.83      2.79 o 
   8   3   1       16.43       15.77      0.54 o 
   9   3   1       65.10       67.87      2.44 o 
  -8   4   1        0.09       -0.10      0.44 o 
  -7   4   1       55.74       54.78      0.97 o 
  -6   4   1        1.03        1.23      0.19 o 
  -5   4   1       54.37       55.76      0.66 o 
  -4   4   1        0.28        0.12      0.11 o 
  -3   4   1        5.89        5.72      0.17 o 
  -2   4   1      155.50      166.77      1.27 o 
  -1   4   1        2.25        2.18      0.13 o 
   0   4   1      342.06      378.86      3.44 o 
   1   4   1       11.45        5.97      0.18 o 
   2   4   1      418.01      493.21      6.60 o 
   3   4   1      120.05      123.88      1.31 o 
   4   4   1      145.22      147.58      2.25 o 
   5   4   1      122.10      134.63      1.48 o 
   6   4   1       14.15       13.12      0.54 o 
   7   4   1       25.04       29.13      0.70 o 
   8   4   1        9.16        9.28      0.47 o 
   9   4   1        6.89        7.83      0.54 o 
  -7   5   1        3.00        2.99      0.39 o 
  -6   5   1       27.08       24.40      0.52 o 
  -5   5   1       45.98       45.94      0.75 o 
  -4   5   1      193.96      196.82      1.94 o 
  -3   5   1       46.27       48.21      0.54 o 
  -2   5   1        7.64       14.05      0.27 o 
  -1   5   1        6.15        5.62      0.27 o 
   0   5   1       92.55      120.85      1.89 o 
   1   5   1        1.93        3.55      0.20 o 
   2   5   1      149.71      149.10      1.82 o 
   3   5   1        5.16        3.10      0.22 o 
   4   5   1        8.07        4.50      0.23 o 
   5   5   1       42.04       37.44      0.98 o 
   6   5   1      113.65      106.69      1.72 o 
   7   5   1      106.69      103.09      1.67 o 
   8   5   1       46.75       42.90      0.87 o 
   9   5   1       42.85       41.75      1.36 o 
  -7   6   1        3.43        3.01      0.39 o 
  -6   6   1       94.64       97.05      1.65 o 
  -5   6   1        2.26        2.01      0.24 o 
  -4   6   1       13.33       14.03      0.42 o 
  -3   6   1       43.05       42.14      0.67 o 
  -2   6   1      161.89      170.70      1.94 o 
  -1   6   1       55.33       50.51      0.71 o 
   0   6   1       28.67       25.20      0.38 o 
   1   6   1       63.79       58.71      0.83 o 
   2   6   1       90.38      106.59      1.37 o 
   3   6   1       36.83       36.34      0.58 o 
   4   6   1      502.42      453.81      5.32 o 
   5   6   1       38.14       34.01      0.73 o 
   6   6   1      189.06      171.94      2.69 o 
   7   6   1        0.45        0.45      0.23 o 
   8   6   1       17.92       15.11      0.62 o 
  -6   7   1       56.31       55.69      1.13 o 
  -5   7   1       10.89       12.71      0.45 o 
  -4   7   1      199.39      203.16      2.47 o 
  -3   7   1        0.59        0.76      0.20 o 
  -2   7   1      136.03      134.57      2.09 o 
  -1   7   1        1.97        1.52      0.26 o 
   0   7   1       67.67       71.04      1.09 o 
   1   7   1       21.27       19.91      0.50 o 
   2   7   1      302.22      267.87      3.24 o 
   3   7   1       10.81       14.23      0.39 o 
   4   7   1       60.48       45.99      0.93 o 
   5   7   1       33.61       37.00      1.03 o 
   6   7   1      134.37      119.41      2.24 o 
   7   7   1       23.12       22.43      0.74 o 
  -5   8   1       22.84       24.18      1.12 o 
  -4   8   1       16.83       17.40      0.65 o 
  -3   8   1       28.42       31.42      0.81 o 
  -2   8   1       12.08       11.73      0.53 o 
  -1   8   1       26.45       26.71      0.70 o 
   0   8   1       14.28       10.35      0.52 o 
   1   8   1        0.61        1.10      0.26 o 
   2   8   1        1.43        3.42      0.29 o 
   3   8   1        2.10        2.64      0.24 o 
   4   8   1      213.64      189.26      3.39 o 
   5   8   1        0.32        0.37      0.29 o 
   6   8   1        9.44        6.95      0.57 o 
   7   8   1       10.09       11.76      0.75 o 
  -3   9   1        2.48        1.52      0.36 o 
  -2   9   1        2.91        1.51      0.34 o 
  -1   9   1       33.97       32.82      0.82 o 
   0   9   1        2.99        1.37      0.51 o 
   1   9   1        9.56        8.91      0.52 o 
   2   9   1       28.49       22.95      0.67 o 
   3   9   1        7.17        9.28      0.73 o 
   4   9   1       33.74       38.12      1.21 o 
   5   9   1        2.29        2.62      0.44 o 
  -1  10   1        1.32        0.68      0.34 o 
   0  10   1        3.69        5.78      0.57 o 
   1  10   1        8.84        7.67      0.78 o 
   2  10   1       80.77       87.51      2.23 o 
   3  10   1       26.02       23.75      1.02 o 
  -4  -9   2       13.85       18.94      0.97 o 
  -3  -9   2        9.95        9.76      0.83 o 
  -2  -9   2        2.94        3.51      0.36 o 
  -1  -9   2        5.99        6.60      0.53 o 
   0  -9   2       50.84       49.43      1.31 o 
   1  -9   2        0.02       -0.27      0.31 o 
   2  -9   2        2.58        1.29      0.32 o 
   3  -9   2       26.62       23.02      0.75 o 
  -6  -8   2       78.11       90.33      2.23 o 
  -5  -8   2        1.04        0.92      0.44 o 
  -4  -8   2       57.10       64.64      1.75 o 
  -3  -8   2       22.66       19.90      0.63 o 
  -2  -8   2        9.53        7.79      0.50 o 
  -1  -8   2      107.58       99.99      1.67 o 
   0  -8   2        1.79        2.29      0.31 o 
   1  -8   2      220.40      213.24      3.19 o 
   2  -8   2        5.71        7.23      0.58 o 
   3  -8   2       48.10       48.07      1.19 o 
   4  -8   2        0.19        0.30      0.32 o 
   5  -8   2       11.38       11.27      0.92 o 
  -7  -7   2      104.68       99.80      2.38 o 
  -6  -7   2       32.04       37.59      1.21 o 
  -5  -7   2      205.98      198.82      4.22 o 
  -4  -7   2       42.42       41.97      0.78 o 
  -3  -7   2      346.48      337.83      4.39 o 
  -2  -7   2       18.07       15.51      0.53 o 
  -1  -7   2      322.04      309.40      4.46 o 
   0  -7   2       89.02       93.44      1.55 o 
   1  -7   2        5.03        5.10      0.26 o 
   2  -7   2       29.85       29.58      0.58 o 
   3  -7   2       12.86       13.64      0.45 o 
   4  -7   2        3.93        4.37      0.41 o 
   5  -7   2       18.48       18.02      0.56 o 
   6  -7   2        0.19       -0.04      0.29 o 
  -7  -6   2      124.34      117.69      5.78 o 
  -6  -6   2      110.02      107.32      2.08 o 
  -5  -6   2       95.00       91.28      1.79 o 
  -4  -6   2       42.26       37.58      0.69 o 
  -3  -6   2       13.90       10.83      0.38 o 
  -2  -6   2      260.68      254.83      3.10 o 
  -1  -6   2      230.88      233.21      2.83 o 
   0  -6   2        6.86        6.25      0.39 o 
   1  -6   2      302.21      302.58      3.83 o 
   2  -6   2       59.31       62.23      1.21 o 
   3  -6   2       99.22       99.06      1.10 o 
   4  -6   2       31.89       31.89      0.54 o 
   5  -6   2       12.54       12.97      0.40 o 
   6  -6   2      189.28      187.83      2.47 o 
   7  -6   2        0.36        0.22      0.36 o 
  -8  -5   2       12.62       14.44      1.53 o 
  -7  -5   2        9.50        9.45      0.87 o 
  -6  -5   2       27.86       29.08      0.82 o 
  -5  -5   2       72.62       76.70      1.18 o 
  -4  -5   2       69.32       65.23      1.56 o 
  -3  -5   2      442.44      451.92      4.74 o 
  -2  -5   2       88.30       92.03      1.20 o 
  -1  -5   2      230.47      225.21      2.53 o 
   0  -5   2      496.17      493.29      4.88 o 
   1  -5   2        4.77        4.21      0.19 o 
   2  -5   2       55.39       50.41      0.56 o 
   3  -5   2      138.61      131.69      1.31 o 
   4  -5   2      146.00      148.52      1.49 o 
   5  -5   2      147.95      149.24      1.80 o 
   6  -5   2        7.45        8.39      0.35 o 
   7  -5   2       65.43       66.75      1.10 o 
   8  -5   2       12.00       12.67      0.63 o 
  -8  -4   2      198.65      189.26      6.77 o 
  -7  -4   2       12.99        8.30      1.07 o 
  -6  -4   2       41.56       44.71      3.16 o 
  -5  -4   2       41.85       43.14      1.13 o 
  -4  -4   2        9.43       13.13      0.59 o 
  -3  -4   2       17.05       20.24      0.34 o 
  -2  -4   2      162.16      140.86      1.53 o 
  -1  -4   2      483.13      493.07      5.09 o 
   0  -4   2      267.93      282.94      3.12 o 
   1  -4   2      770.10      750.62      6.45 o 
   2  -4   2       80.60       79.90      1.03 o 
   3  -4   2      296.11      300.56      2.83 o 
   4  -4   2      316.16      326.15      2.77 o 
   5  -4   2       26.20       26.00      0.42 o 
   6  -4   2       60.92       62.71      0.75 o 
   7  -4   2        0.46        0.27      0.24 o 
   8  -4   2       21.19       23.37      0.67 o 
  -9  -3   2        8.28        9.19      0.65 o 
  -8  -3   2      248.69      249.31     10.10 o 
  -7  -3   2        7.68        8.70      0.47 o 
  -6  -3   2      262.63      260.97      4.54 o 
  -5  -3   2       87.65       89.12      1.36 o 
  -4  -3   2      111.35      121.94      1.35 o 
  -3  -3   2      267.29      276.88      2.93 o 
  -2  -3   2     1804.39     1848.79     20.19 o 
  -1  -3   2      226.55      229.95      2.39 o 
   0  -3   2      810.22      803.32      7.36 o 
   1  -3   2        0.02       -0.07      0.07 o 
   2  -3   2      455.81      455.55      3.69 o 
   3  -3   2      171.66      160.02      1.67 o 
   4  -3   2        9.90       13.24      0.23 o 
   5  -3   2      122.08      118.17      1.08 o 
   6  -3   2       51.29       47.62      0.61 o 
   7  -3   2       26.17       26.57      0.47 o 
   8  -3   2      240.05      215.93      3.22 o 
   9  -3   2        0.86        0.89      0.31 o 
  -9  -2   2        1.27        1.15      0.37 o 
  -8  -2   2      425.24      421.41      9.98 o 
  -7  -2   2        1.12        0.65      0.28 o 
  -6  -2   2      113.93      114.53      2.50 o 
  -5  -2   2        6.86        5.83      0.27 o 
  -4  -2   2      615.23      674.36      7.08 o 
  -3  -2   2       76.50       74.65      0.73 o 
  -2  -2   2        2.11        2.23      0.19 o 
  -1  -2   2      273.54      289.88      2.41 o 
   0  -2   2      191.10      176.72      1.53 o 
   1  -2   2      511.17      507.61      3.65 o 
   2  -2   2     1563.87     1641.82     10.81 o 
   3  -2   2       90.59       90.64      0.75 o 
   4  -2   2      763.61      777.67      6.00 o 
   5  -2   2       12.07       11.84      0.49 o 
   6  -2   2      379.79      384.81      3.68 o 
   7  -2   2       52.70       52.58      0.75 o 
   8  -2   2        5.34        4.49      0.39 o 
   9  -2   2       18.85       19.89      0.76 o 
  -9  -1   2       18.29       18.37      0.76 o 
  -8  -1   2        0.87        0.25      0.46 o 
  -7  -1   2       18.80       18.35      0.69 o 
  -6  -1   2        0.48        1.19      0.15 o 
  -5  -1   2       31.69       27.47      0.46 o 
  -4  -1   2      604.25      635.74      5.89 o 
  -3  -1   2       14.65       14.34      0.21 o 
  -2  -1   2     1267.51     1270.30     11.26 o 
  -1  -1   2        5.72        5.66      0.11 o 
   1  -1   2       16.92       18.68      0.20 o 
   2  -1   2     1000.30     1047.82      6.78 o 
   3  -1   2      255.74      246.38      1.90 o 
   4  -1   2     2339.79     2435.52     21.46 o 
   5  -1   2      143.87      143.36      1.39 o 
   6  -1   2      179.92      181.34      1.76 o 
   7  -1   2        8.01        8.49      0.32 o 
   8  -1   2       35.55       38.52      0.73 o 
   9  -1   2        7.31        7.32      0.53 o 
  -9   0   2        2.99        2.36      0.40 o 
  -8   0   2        8.58        8.60      0.60 o 
  -7   0   2       14.40       14.97      0.54 o 
  -6   0   2      352.46      380.08      4.49 o 
  -5   0   2       36.23       36.83      0.55 o 
  -4   0   2      168.36      191.80      2.18 o 
  -3   0   2       39.50       34.66      0.41 o 
  -2   0   2      143.76      171.65      1.35 o 
  -1   0   2        6.08        3.91      0.11 o 
   0   0   2        8.23        3.64      0.20 o 
   1   0   2        0.03       -0.04      0.04 o 
   3   0   2       18.49       15.26      0.25 o 
   4   0   2      843.60      830.07      7.77 o 
   5   0   2      157.44      150.13      1.50 o 
   6   0   2      137.20      137.58      1.51 o 
   7   0   2      150.87      147.78      1.68 o 
   8   0   2       25.21       24.48      0.56 o 
   9   0   2       90.60       91.94      1.15 o 
  -9   1   2        1.86        1.70      0.53 o 
  -8   1   2       78.22       72.31      1.54 o 
  -7   1   2        1.42        1.20      0.23 o 
  -6   1   2        0.48        0.63      0.15 o 
  -5   1   2       43.11       43.37      0.65 o 
  -4   1   2       26.57       23.38      0.68 o 
  -3   1   2      343.26      344.04      3.05 o 
  -2   1   2       43.19       39.00      0.37 o 
  -1   1   2      571.91      557.84      4.83 o 
   1   1   2      390.69      408.44      4.11 o 
   2   1   2      331.49      335.77      6.94 o 
   3   1   2      333.09      331.35      7.82 o 
   4   1   2       48.05       54.73      0.65 o 
   5   1   2      103.06      105.78      1.37 o 
   6   1   2       27.89       25.08      0.37 o 
   7   1   2       34.41       33.60      0.60 o 
   8   1   2      395.58      407.03      4.32 o 
   9   1   2        0.43        0.34      0.22 o 
  -9   2   2       28.68       30.89      0.84 o 
  -8   2   2       13.42       12.12      0.53 o 
  -7   2   2       84.66       84.66      1.70 o 
  -6   2   2        0.03       -0.17      0.17 o 
  -5   2   2      180.76      181.79      2.22 o 
  -4   2   2       30.58       26.38      0.46 o 
  -3   2   2      110.14      111.12      1.16 o 
  -2   2   2       78.48      106.32      0.95 o 
  -1   2   2        0.02        0.18      0.07 o 
   0   2   2       12.11       10.10      0.13 o 
   1   2   2       30.75       32.69      0.27 o 
   2   2   2      121.69      126.32      1.47 o 
   3   2   2       40.46       43.70      0.56 o 
   4   2   2        9.19        8.35      0.20 o 
   5   2   2        2.19        2.36      0.16 o 
   6   2   2      438.95      484.56      7.41 o 
   7   2   2        5.56        6.34      0.31 o 
   8   2   2        0.03        0.44      0.19 o 
   9   2   2        9.82        9.50      0.44 o 
  -8   3   2        0.22        0.34      0.49 o 
  -7   3   2        0.33        0.17      0.32 o 
  -6   3   2        5.96        6.89      0.59 o 
  -5   3   2       28.26       26.91      0.52 o 
  -4   3   2        0.47        0.18      0.15 o 
  -3   3   2      146.58      136.82      1.43 o 
  -2   3   2       27.92       28.43      0.49 o 
  -1   3   2      222.01      206.64      1.84 o 
   0   3   2      800.42      817.19      6.42 o 
   1   3   2       31.24       37.15      0.36 o 
   2   3   2      117.76      104.86      0.91 o 
   3   3   2       96.95      103.64      1.11 o 
   4   3   2      366.65      460.88      4.57 o 
   5   3   2       78.17       76.45      0.86 o 
   6   3   2        0.89        1.05      0.19 o 
   7   3   2       24.68       23.90      0.55 o 
   8   3   2       56.01       58.33      0.91 o 
   9   3   2       16.32       16.88      0.77 o 
  -8   4   2       17.14       15.10      0.97 o 
  -7   4   2       14.02       15.59      0.87 o 
  -6   4   2        1.34        1.45      0.21 o 
  -5   4   2        7.96        8.63      0.42 o 
  -4   4   2       47.03       42.17      0.57 o 
  -3   4   2        0.54        0.31      0.09 o 
  -2   4   2      393.93      408.22      3.31 o 
  -1   4   2      118.38      107.76      1.01 o 
   0   4   2        0.96        0.29      0.08 o 
   1   4   2      609.40      624.13      6.00 o 
   2   4   2      921.16     1045.67     11.00 o 
   3   4   2      284.35      308.17      2.59 o 
   4   4   2      222.28      216.87      2.29 o 
   5   4   2       41.83       43.10      0.55 o 
   6   4   2        4.59        4.09      0.30 o 
   7   4   2        5.75        5.91      0.30 o 
   8   4   2       49.76       47.80      3.34 o 
   9   4   2        3.92        3.23      0.30 o 
  -7   5   2       19.10       17.96      0.65 o 
  -6   5   2        6.32        6.17      0.47 o 
  -5   5   2       47.14       46.91      0.64 o 
  -4   5   2        8.94       10.32      0.28 o 
  -3   5   2      100.04       95.91      0.86 o 
  -2   5   2      190.39      185.77      1.71 o 
  -1   5   2      181.72      176.22      1.72 o 
   0   5   2     1017.07     1084.37     10.82 o 
   1   5   2        4.92        7.86      0.21 o 
   2   5   2      545.31      513.79      6.02 o 
   3   5   2       70.52       66.20      0.86 o 
   4   5   2       29.32       28.57      0.38 o 
   5   5   2       75.39       73.55      0.96 o 
   6   5   2       18.80       18.85      0.50 o 
   7   5   2       17.34       19.13      0.51 o 
   8   5   2       73.56       69.92      1.31 o 
   9   5   2        2.14        2.98      0.34 o 
  -7   6   2        0.49        0.53      0.34 o 
  -6   6   2        3.95        3.62      0.38 o 
  -5   6   2        1.19        0.85      0.22 o 
  -4   6   2       98.13       99.74      1.31 o 
  -3   6   2       11.30       10.55      0.37 o 
  -2   6   2      131.24      136.42      1.74 o 
  -1   6   2      135.02      132.60      1.41 o 
   0   6   2       39.62       38.00      1.11 o 
   1   6   2      221.34      221.57      2.27 o 
   2   6   2       45.96       39.92      0.62 o 
   3   6   2       73.89       73.33      0.97 o 
   4   6   2       52.22       49.70      0.71 o 
   5   6   2        0.11        0.47      0.19 o 
   6   6   2       21.55       16.21      0.88 o 
   7   6   2       13.50       11.44      1.00 o 
   8   6   2       28.27       27.33      1.90 o 
  -6   7   2        0.24       -0.34      0.49 o 
  -5   7   2       16.63       17.70      0.51 o 
  -4   7   2       34.00       34.76      0.65 o 
  -3   7   2       51.47       53.48      0.82 o 
  -2   7   2       29.66       26.65      0.67 o 
  -1   7   2       13.77       14.40      0.52 o 
   0   7   2       80.68       74.94      1.15 o 
   1   7   2       12.81       12.01      0.39 o 
   2   7   2       38.18       37.98      0.63 o 
   3   7   2      108.14       92.31      1.22 o 
   4   7   2      118.77       93.03      2.14 o 
   5   7   2       83.80       75.83      1.62 o 
   6   7   2        1.54        1.50      0.26 o 
   7   7   2        4.42        5.81      0.49 o 
   8   7   2        6.75        9.41      0.95 o 
  -5   8   2        0.81        0.27      0.34 o 
  -4   8   2        3.86        2.69      0.36 o 
  -3   8   2        7.95        6.73      0.55 o 
  -2   8   2        4.83        4.25      0.41 o 
  -1   8   2       34.14       32.59      0.77 o 
   0   8   2       21.59       19.52      0.58 o 
   1   8   2       52.43       47.50      0.93 o 
   2   8   2      359.95      316.36      4.14 o 
   3   8   2        5.47        4.33      0.49 o 
   4   8   2       42.87       39.84      0.98 o 
   5   8   2       30.06       25.98      0.78 o 
   6   8   2       33.21       39.39      1.19 o 
   7   8   2       24.74       23.30      1.14 o 
  -3   9   2        2.53        1.82      0.36 o 
  -2   9   2       30.37       31.10      0.84 o 
  -1   9   2        5.10        4.12      0.36 o 
   0   9   2      169.32      155.61      2.42 o 
   1   9   2       31.25       31.98      0.79 o 
   2   9   2        0.00       -0.05      0.26 o 
   3   9   2       91.20       84.40      2.09 o 
   4   9   2        0.18        0.39      0.39 o 
   5   9   2       32.10       31.71      1.12 o 
   6   9   2       13.14       15.83      0.83 o 
  -1  10   2        4.75        4.67      0.49 o 
   0  10   2       35.01       41.23      0.96 o 
   1  10   2        7.19        5.83      0.78 o 
   2  10   2        2.67        1.21      0.44 o 
   3  10   2        1.24        0.63      0.44 o 
   4  10   2       17.07       18.60      0.92 o 
  -3  -9   3      110.65      110.53      2.67 o 
  -2  -9   3      120.29      145.88      2.33 o 
  -1  -9   3      156.39      152.46      2.42 o 
   0  -9   3        0.75        0.81      0.32 o 
   1  -9   3       43.81       44.00      1.00 o 
   2  -9   3       13.30       13.57      0.63 o 
  -5  -8   3      125.81      126.75      2.96 o 
  -4  -8   3       26.76       36.37      1.21 o 
  -3  -8   3       67.15       65.74      1.22 o 
  -2  -8   3       41.27       42.33      0.91 o 
  -1  -8   3        1.49        1.08      0.29 o 
   0  -8   3       17.37       17.98      0.75 o 
   1  -8   3        3.48        2.72      0.34 o 
   2  -8   3        7.73        7.67      0.53 o 
   3  -8   3       42.65       41.73      0.94 o 
   4  -8   3       36.70       38.83      0.91 o 
  -6  -7   3       20.86       25.06      1.02 o 
  -5  -7   3       12.11       12.58      0.78 o 
  -4  -7   3        4.58        5.47      0.45 o 
  -3  -7   3      131.08      133.38      2.08 o 
  -2  -7   3       57.49       56.55      1.05 o 
  -1  -7   3       49.39       51.56      1.00 o 
   0  -7   3       15.34       18.53      0.58 o 
   1  -7   3       42.75       45.54      0.63 o 
   2  -7   3       39.21       38.09      0.70 o 
   3  -7   3        7.10        6.50      0.52 o 
   4  -7   3       47.56       49.76      0.85 o 
   5  -7   3       25.84       25.95      0.64 o 
   6  -7   3        2.04        2.37      0.33 o 
  -7  -6   3       36.13       35.40      1.17 o 
  -6  -6   3       45.66       44.05      1.31 o 
  -5  -6   3       56.11       53.96      1.97 o 
  -4  -6   3      384.72      382.55      4.97 o 
  -3  -6   3        9.41        8.83      0.39 o 
  -2  -6   3       26.38       29.24      0.59 o 
  -1  -6   3       58.62       54.54      0.90 o 
   0  -6   3      344.47      342.99      5.12 o 
   1  -6   3      133.20      133.50      1.49 o 
   2  -6   3        0.15        0.17      0.15 o 
   3  -6   3      226.28      236.20      4.35 o 
   4  -6   3       44.11       42.99      0.90 o 
   5  -6   3      106.03      104.08      1.47 o 
   6  -6   3       34.12       34.77      0.74 o 
   7  -6   3       17.53       17.77      0.69 o 
  -8  -5   3       29.62       29.14      1.07 o 
  -7  -5   3       10.23       11.16      0.63 o 
  -6  -5   3      217.24      208.60      3.67 o 
  -5  -5   3      180.51      177.99      2.41 o 
  -4  -5   3       94.27       93.58      1.32 o 
  -3  -5   3      238.74      234.17      2.55 o 
  -2  -5   3     2094.31     2028.09     22.34 o 
  -1  -5   3      194.08      195.77      2.24 o 
   0  -5   3      308.97      312.81      3.46 o 
   1  -5   3       99.18      107.77      1.17 o 
   2  -5   3      312.54      319.20      2.88 o 
   3  -5   3        0.10        0.19      0.13 o 
   4  -5   3      124.79      121.12      1.24 o 
   5  -5   3       30.78       31.81      0.80 o 
   6  -5   3       13.04       11.82      0.43 o 
   7  -5   3       64.51       63.98      1.06 o 
  -8  -4   3       25.17       23.46      0.82 o 
  -7  -4   3       65.29       63.34      2.38 o 
  -6  -4   3      350.31      351.83      5.99 o 
  -5  -4   3       15.66       15.38      0.41 o 
  -4  -4   3     2800.59     2773.76     29.12 o 
  -3  -4   3        4.55        4.28      0.24 o 
  -2  -4   3      308.80      316.08      3.29 o 
  -1  -4   3       58.79       56.72      0.70 o 
   0  -4   3       58.85       72.90      0.96 o 
   1  -4   3      239.35      233.38      2.46 o 
   2  -4   3        1.00        1.88      0.11 o 
   3  -4   3      178.13      182.40      1.60 o 
   4  -4   3      382.31      399.87      3.72 o 
   5  -4   3       76.02       77.48      0.78 o 
   6  -4   3      114.70      117.10      1.24 o 
   7  -4   3        4.85        4.09      0.42 o 
   8  -4   3      161.29      151.97      2.17 o 
  -8  -3   3      123.17      124.84      2.38 o 
  -7  -3   3       33.22       33.99      1.85 o 
  -6  -3   3     1109.77     1134.50     22.92 o 
  -5  -3   3       89.55       84.34      1.13 o 
  -4  -3   3        6.21        6.73      0.27 o 
  -3  -3   3       91.06       93.23      1.20 o 
  -2  -3   3      243.70      203.54      2.27 o 
  -1  -3   3      136.61      142.61      1.53 o 
   0  -3   3      463.22      464.52      5.12 o 
   1  -3   3       12.95       18.99      0.81 o 
   2  -3   3     1285.71     1344.13     10.95 o 
   3  -3   3       22.35       16.72      0.26 o 
   4  -3   3      107.16      106.08      0.97 o 
   5  -3   3       59.50       55.03      0.57 o 
   6  -3   3       80.96       79.15      0.89 o 
   7  -3   3       80.54       78.35      1.03 o 
   8  -3   3      233.58      234.75      2.80 o 
   9  -3   3       40.43       39.46      0.84 o 
  -8  -2   3      290.59      287.09      5.01 o 
  -7  -2   3        2.33        1.77      0.41 o 
  -6  -2   3       70.34       75.23      1.04 o 
  -5  -2   3        7.11        6.24      0.30 o 
  -4  -2   3      123.09      119.73      1.96 o 
  -3  -2   3       10.71        7.62      0.23 o 
  -2  -2   3      212.67      233.10      2.43 o 
  -1  -2   3       25.34       21.71      0.41 o 
   0  -2   3      911.52      977.30      8.47 o 
   1  -2   3       74.73       68.41      0.56 o 
   2  -2   3       94.71       96.91      0.74 o 
   3  -2   3       16.43       16.00      0.20 o 
   4  -2   3       14.73        9.68      0.34 o 
   5  -2   3        1.13        1.01      0.09 o 
   6  -2   3      634.52      659.38      6.14 o 
   7  -2   3        1.18        1.47      0.18 o 
   8  -2   3      464.64      454.77      7.12 o 
   9  -2   3       12.37       13.85      0.68 o 
  -9  -1   3        3.10        2.87      0.49 o 
  -8  -1   3        1.17        0.23      0.44 o 
  -7  -1   3       11.54        9.85      0.59 o 
  -6  -1   3       17.69       17.72      0.78 o 
  -5  -1   3        0.20        0.22      0.16 o 
  -4  -1   3        0.49        0.39      0.18 o 
  -3  -1   3       52.66       54.33      0.63 o 
  -2  -1   3      374.04      413.74      3.80 o 
  -1  -1   3      187.30      184.78      1.61 o 
   0  -1   3      508.38      535.94      5.57 o 
   1  -1   3      308.17      280.92      2.15 o 
   2  -1   3       12.18       10.40      0.28 o 
   3  -1   3      270.68      252.69      1.71 o 
   4  -1   3      394.91      445.31      4.05 o 
   5  -1   3       82.15       80.32      0.82 o 
   6  -1   3      187.71      202.48      3.11 o 
   7  -1   3       35.85       34.89      0.55 o 
   8  -1   3       36.03       38.08      0.70 o 
   9  -1   3       12.90       12.49      0.54 o 
  -9   0   3        7.41        6.85      0.78 o 
  -8   0   3       36.92       39.85      1.05 o 
  -7   0   3       56.54       55.42      1.24 o 
  -6   0   3        5.16        5.94      0.49 o 
  -5   0   3      219.20      208.52      2.53 o 
  -4   0   3      595.17      602.64      6.33 o 
  -3   0   3      440.72      411.98      4.10 o 
  -2   0   3        0.32        0.89      0.07 o 
  -1   0   3      367.72      342.75      3.30 o 
   0   0   3      163.25      179.71      1.49 o 
   1   0   3      197.95      196.88      1.52 o 
   2   0   3        0.75        6.05      0.54 o 
   3   0   3        0.03        0.10      0.06 o 
   4   0   3       18.04       29.26      0.35 o 
   5   0   3       17.88       16.12      0.24 o 
   6   0   3       17.52       20.02      0.32 o 
   7   0   3       15.66       14.91      0.35 o 
   8   0   3        8.77        7.96      0.55 o 
   9   0   3        0.99        0.91      0.23 o 
  -8   1   3       52.46       54.14      1.29 o 
  -7   1   3       28.99       27.52      0.80 o 
  -6   1   3      529.64      536.13      5.44 o 
  -5   1   3       15.68       11.99      0.31 o 
  -4   1   3       33.84       23.88      0.38 o 
  -3   1   3        3.20        4.43      0.17 o 
  -2   1   3        2.93        3.61      0.18 o 
  -1   1   3       51.24       51.97      0.94 o 
   0   1   3       18.39       28.80      0.25 o 
   1   1   3       73.57       82.07      0.64 o 
   2   1   3       84.37      109.68      2.62 o 
   3   1   3       40.39       37.35      1.07 o 
   4   1   3      197.80      185.17      4.47 o 
   5   1   3        3.08        4.47      0.14 o 
   6   1   3      209.12      209.53      2.07 o 
   7   1   3       20.91       19.03      0.42 o 
   8   1   3       15.41       14.72      0.42 o 
   9   1   3       38.59       39.35      0.82 o 
  10   1   3       24.36       20.92      0.64 o 
  -8   2   3      146.43      145.13      2.30 o 
  -7   2   3       17.19       18.90      0.57 o 
  -6   2   3       12.70       11.93      0.39 o 
  -5   2   3       33.85       35.77      0.60 o 
  -4   2   3      292.49      281.31      3.36 o 
  -3   2   3       16.78       16.30      0.28 o 
  -2   2   3      204.58      194.73      2.64 o 
  -1   2   3       26.67       26.33      0.32 o 
   0   2   3       17.69       26.67      0.31 o 
   1   2   3      212.33      230.99      1.47 o 
   2   2   3      499.95      516.24      5.58 o 
   3   2   3      172.43      178.76      4.27 o 
   4   2   3      105.70      109.66      2.72 o 
   5   2   3      260.75      249.53      2.99 o 
   6   2   3      192.24      207.44      2.18 o 
   7   2   3      135.65      134.79      1.76 o 
   8   2   3      182.33      181.48      2.35 o 
   9   2   3        7.84        7.42      0.39 o 
  10   2   3        0.37        1.34      0.27 o 
  -8   3   3       25.52       25.37      0.76 o 
  -7   3   3        5.97        5.97      0.73 o 
  -6   3   3      185.03      183.03      2.84 o 
  -5   3   3       57.81       55.84      0.84 o 
  -4   3   3        2.64        1.21      0.16 o 
  -3   3   3      208.41      207.44      2.11 o 
  -2   3   3      402.86      428.74      4.25 o 
  -1   3   3      323.98      318.92      3.17 o 
   0   3   3       21.87       20.11      0.24 o 
   1   3   3       72.64       80.32      0.88 o 
   2   3   3      224.84      221.44      1.81 o 
   3   3   3       49.25       54.79      0.65 o 
   4   3   3      831.34      866.00      9.05 o 
   5   3   3        2.13        3.68      0.17 o 
   6   3   3      395.31      399.36      4.18 o 
   7   3   3       42.18       43.75      0.89 o 
   8   3   3        6.04        6.62      0.33 o 
   9   3   3       26.97       30.07      0.67 o 
  -8   4   3       16.90       14.62      0.97 o 
  -7   4   3       26.69       27.83      1.12 o 
  -6   4   3       87.53       88.00      1.46 o 
  -5   4   3       32.60       34.19      0.66 o 
  -4   4   3      695.77      726.36      8.51 o 
  -3   4   3        0.06        0.39      0.13 o 
  -2   4   3      151.87      148.16      1.54 o 
  -1   4   3      132.26      122.66      1.10 o 
   0   4   3      226.73      223.26      2.24 o 
   1   4   3      187.04      178.99      1.57 o 
   2   4   3      258.64      290.32      2.39 o 
   3   4   3      137.59      133.45      1.26 o 
   4   4   3       26.60       31.01      0.41 o 
   5   4   3      137.77      148.20      1.61 o 
   6   4   3       30.58       30.00      0.58 o 
   7   4   3       16.58       19.08      0.42 o 
   8   4   3       78.37       76.08      2.26 o 
   9   4   3        7.41        5.12      0.53 o 
  -7   5   3        6.42        6.41      0.78 o 
  -6   5   3      245.88      253.04      6.53 o 
  -5   5   3       57.07       55.94      1.06 o 
  -4   5   3        0.14        0.01      0.14 o 
  -3   5   3      174.83      170.13      1.59 o 
  -2   5   3        7.39        8.55      0.22 o 
  -1   5   3       98.52       89.99      0.86 o 
   0   5   3       76.77       66.46      0.75 o 
   1   5   3       18.63       18.33      0.25 o 
   2   5   3      200.34      187.18      2.27 o 
   3   5   3        0.04        0.11      0.08 o 
   4   5   3       56.43       52.92      0.64 o 
   5   5   3       55.90       54.13      1.48 o 
   6   5   3       48.26       43.49      0.72 o 
   7   5   3      102.25       99.28      2.28 o 
   8   5   3       38.58       37.74      0.84 o 
   9   5   3       55.20       53.27      2.23 o 
  -6   6   3       30.32       30.16      0.79 o 
  -5   6   3        2.64        2.31      0.25 o 
  -4   6   3       17.93       18.56      0.45 o 
  -3   6   3       20.06       20.92      0.45 o 
  -2   6   3       78.92       77.06      0.91 o 
  -1   6   3       39.38       38.81      0.53 o 
   0   6   3      104.70      105.19      1.13 o 
   1   6   3       46.94       41.39      0.90 o 
   2   6   3       67.19       70.25      0.80 o 
   3   6   3       72.95       73.99      0.97 o 
   4   6   3       36.68       42.23      0.65 o 
   5   6   3       31.71       30.28      0.66 o 
   6   6   3      212.25      193.86      2.95 o 
   7   6   3        2.63        2.15      0.23 o 
   8   6   3      148.98      134.44      2.13 o 
  -6   7   3       13.56       13.55      0.97 o 
  -5   7   3       25.16       27.71      0.77 o 
  -4   7   3        1.17        1.15      0.24 o 
  -3   7   3        0.02       -0.02      0.19 o 
  -2   7   3       17.09       17.11      0.57 o 
  -1   7   3       19.02       18.66      0.46 o 
   0   7   3      240.18      247.12      3.28 o 
   1   7   3       22.94       21.57      0.49 o 
   2   7   3       64.20       71.28      0.83 o 
   3   7   3       54.49       54.13      0.80 o 
   4   7   3      114.32       95.77      1.58 o 
   5   7   3       43.11       46.46      0.91 o 
   6   7   3       47.18       37.85      1.62 o 
   7   7   3       66.89       63.66      1.73 o 
   8   7   3       24.05       22.39      0.69 o 
  -5   8   3       64.05       64.18      1.27 o 
  -4   8   3       88.98       89.94      1.61 o 
  -3   8   3      141.38      143.93      2.28 o 
  -2   8   3       40.52       41.26      0.91 o 
  -1   8   3       82.05       83.24      1.44 o 
   0   8   3        3.62        1.98      0.27 o 
   1   8   3       48.49       48.07      0.86 o 
   2   8   3        0.22        0.89      0.22 o 
   3   8   3        1.81        2.19      0.32 o 
   4   8   3        0.08        0.55      0.29 o 
   5   8   3        0.82        0.42      0.29 o 
   6   8   3       44.10       41.74      1.02 o 
   7   8   3        5.48        6.01      0.53 o 
  -3   9   3        1.03        0.81      0.36 o 
  -2   9   3       11.31       10.79      0.62 o 
  -1   9   3       10.09        9.41      0.57 o 
   0   9   3        0.02       -0.10      0.27 o 
   1   9   3       70.30       69.73      1.27 o 
   2   9   3       15.02        9.76      0.73 o 
   3   9   3       36.93       38.95      1.21 o 
   4   9   3        0.72        0.49      0.32 o 
   5   9   3       22.53       24.55      0.82 o 
   6   9   3       90.54       98.84      1.96 o 
  -1  10   3       49.85       50.35      1.12 o 
   0  10   3       81.96       82.55      1.89 o 
   1  10   3        3.96        4.71      0.73 o 
   2  10   3       24.68       23.84      1.02 o 
   3  10   3        3.07        2.33      0.49 o 
   4  10   3       88.73       94.89      2.33 o 
  -2  -9   4       22.75       26.80      1.12 o 
  -1  -9   4       22.72       21.74      0.74 o 
   0  -9   4       40.49       44.45      1.01 o 
   1  -9   4       53.19       53.25      1.13 o 
   2  -9   4        5.06        3.68      0.39 o 
  -4  -8   4      137.32      142.39      3.25 o 
  -3  -8   4       15.55       15.65      0.62 o 
  -2  -8   4      191.52      207.50      3.14 o 
  -1  -8   4        5.63        5.61      0.63 o 
   0  -8   4       80.03       79.70      1.42 o 
   1  -8   4       38.50       38.75      0.89 o 
   2  -8   4       91.86       96.10      1.67 o 
   3  -8   4      131.18      129.71      2.11 o 
   4  -8   4      132.74      122.33      2.91 o 
  -6  -7   4      160.27      162.01      3.64 o 
  -5  -7   4       25.66       25.35      1.02 o 
  -4  -7   4      123.14      134.63      2.13 o 
  -3  -7   4       68.24       70.40      1.25 o 
  -2  -7   4       19.41       19.23      0.60 o 
  -1  -7   4      223.98      223.72      3.33 o 
   0  -7   4        9.10        9.02      0.50 o 
   1  -7   4      238.27      236.71      2.86 o 
   2  -7   4      859.73      866.91     17.56 o 
   3  -7   4       39.43       38.22      0.81 o 
   4  -7   4      391.90      403.30      6.01 o 
   5  -7   4        1.68        0.80      0.34 o 
  -6  -6   4        0.02        0.29      0.39 o 
  -5  -6   4       66.38       66.63      1.75 o 
  -4  -6   4       30.08       30.10      0.72 o 
  -3  -6   4       70.99       70.49      1.22 o 
  -2  -6   4       13.49       14.84      0.52 o 
  -1  -6   4       13.75       12.44      0.50 o 
   0  -6   4     1790.55     1774.75     24.95 o 
   1  -6   4       35.49       38.10      1.04 o 
   2  -6   4      595.70      601.43      8.47 o 
   3  -6   4       64.79       67.58      0.88 o 
   4  -6   4       47.22       47.95      0.69 o 
   5  -6   4       74.90       74.41      1.15 o 
   6  -6   4        4.78        3.73      0.31 o 
   7  -6   4       23.53       23.78      0.77 o 
  -7  -5   4        0.01        0.24      0.39 o 
  -6  -5   4       13.09       12.67      0.78 o 
  -5  -5   4       13.71       13.78      0.46 o 
  -4  -5   4       23.91       23.30      0.55 o 
  -3  -5   4       72.23       73.95      1.14 o 
  -2  -5   4     1175.13     1169.51     13.86 o 
  -1  -5   4      130.32      126.75      2.66 o 
   0  -5   4      249.95      235.15      2.69 o 
   1  -5   4       38.83       43.21      0.64 o 
   2  -5   4      436.90      440.01      4.10 o 
   3  -5   4       10.04       10.86      0.27 o 
   4  -5   4       77.54       70.82      0.84 o 
   5  -5   4        3.31        3.82      0.29 o 
   6  -5   4      150.61      147.43      1.84 o 
   7  -5   4       18.65       19.49      0.62 o 
  -8  -4   4       12.17       12.72      0.83 o 
  -7  -4   4       13.62       14.37      0.78 o 
  -6  -4   4      199.67      197.40      3.50 o 
  -5  -4   4       23.15       23.19      0.81 o 
  -4  -4   4      479.94      485.23      7.55 o 
  -3  -4   4        0.14       -0.05      0.18 o 
  -2  -4   4      159.07      143.24      1.57 o 
  -1  -4   4       61.47       53.90      0.68 o 
   0  -4   4      385.71      375.22      4.15 o 
   1  -4   4       65.75       56.15      0.89 o 
   2  -4   4        3.36        2.00      0.20 o 
   3  -4   4       48.69       49.41      0.52 o 
   4  -4   4       46.93       49.60      0.90 o 
   5  -4   4       25.01       25.87      0.41 o 
   6  -4   4        7.24        7.86      0.45 o 
   7  -4   4        0.14       -0.07      0.24 o 
   8  -4   4       31.62       32.25      0.74 o 
  -8  -3   4      108.55      110.63      2.57 o 
  -7  -3   4        0.71        0.93      0.33 o 
  -6  -3   4      416.31      426.81     20.32 o 
  -5  -3   4       31.18       30.40      0.57 o 
  -4  -3   4      392.44      378.12      4.03 o 
  -3  -3   4       83.35       76.03      0.96 o 
  -2  -3   4        2.98        2.26      0.20 o 
  -1  -3   4        2.53        0.98      0.12 o 
   0  -3   4      161.51      164.86      1.88 o 
   1  -3   4       59.25       54.70      0.71 o 
   2  -3   4       56.69       67.74      0.67 o 
   3  -3   4      131.43      113.04      1.01 o 
   4  -3   4        4.86        4.90      0.19 o 
   5  -3   4      133.30      127.30      1.52 o 
   6  -3   4       36.64       35.74      0.50 o 
   7  -3   4       63.52       61.84      0.85 o 
   8  -3   4        0.01       -0.24      0.24 o 
   9  -3   4       14.28       14.50      0.58 o 
  -8  -2   4      283.95      293.81      6.12 o 
  -7  -2   4        2.88        2.49      0.37 o 
  -6  -2   4      266.29      273.27      3.59 o 
  -5  -2   4        9.89        9.30      0.39 o 
  -4  -2   4        0.90        1.51      0.15 o 
  -3  -2   4      170.58      177.95      2.03 o 
  -2  -2   4       41.79       49.59      0.61 o 
  -1  -2   4      528.58      548.86      6.10 o 
   0  -2   4     1103.17     1173.49     12.22 o 
   1  -2   4      651.49      633.20      6.57 o 
   2  -2   4      267.29      255.51      2.11 o 
   3  -2   4      254.78      244.25      2.04 o 
   4  -2   4        4.85        6.21      0.18 o 
   5  -2   4       26.61       26.22      0.35 o 
   6  -2   4       26.47       25.15      0.41 o 
   7  -2   4        0.06        0.15      0.18 o 
   8  -2   4       25.20       22.37      0.50 o 
   9  -2   4        6.46        7.46      0.47 o 
  -8  -1   4       17.93       17.92      0.92 o 
  -7  -1   4       27.45       28.08      1.48 o 
  -6  -1   4       38.05       35.46      0.63 o 
  -5  -1   4       77.52       76.81      1.04 o 
  -4  -1   4       23.41       19.38      0.40 o 
  -3  -1   4      120.76      119.77      1.39 o 
  -2  -1   4     1886.00     1964.88     19.20 o 
  -1  -1   4      153.75      166.81      2.15 o 
   0  -1   4      634.27      594.13      4.96 o 
   1  -1   4       22.70       21.08      0.32 o 
   2  -1   4      355.61      390.62      2.96 o 
   3  -1   4       38.62       32.29      0.27 o 
   4  -1   4       35.97       32.97      0.51 o 
   5  -1   4       34.71       31.51      0.36 o 
   6  -1   4       73.32       74.73      0.84 o 
   7  -1   4       15.19       14.25      0.36 o 
   8  -1   4       21.73       22.04      0.54 o 
   9  -1   4        2.63        2.00      0.25 o 
  -8   0   4       11.99       13.99      0.83 o 
  -7   0   4        5.11        5.26      0.55 o 
  -6   0   4        0.65        0.43      0.17 o 
  -5   0   4       15.78       15.82      0.41 o 
  -4   0   4      378.35      430.05      5.06 o 
  -3   0   4        1.74        0.78      0.12 o 
  -2   0   4        3.78        3.10      0.21 o 
  -1   0   4        3.23        1.81      0.12 o 
   0   0   4     2424.95     2754.55     83.29 o 
   1   0   4        0.03       -0.05      0.05 o 
   2   0   4      854.59      887.41      6.70 o 
   3   0   4       28.88       29.76      0.33 o 
   4   0   4       15.08       12.61      0.18 o 
   5   0   4       55.64       57.21      0.60 o 
   6   0   4        1.96        3.24      0.37 o 
   7   0   4       31.76       31.01      0.48 o 
   8   0   4       23.20       23.22      0.55 o 
   9   0   4       19.28       19.76      0.51 o 
  -8   1   4       61.30       57.89      1.65 o 
  -7   1   4        2.02        1.93      0.35 o 
  -6   1   4       15.43       20.36      0.88 o 
  -5   1   4       26.00       24.47      0.77 o 
  -4   1   4       21.33       16.27      0.37 o 
  -3   1   4      163.74      157.48      1.79 o 
  -2   1   4      922.54      945.95     10.42 o 
  -1   1   4      268.93      269.24      2.33 o 
   0   1   4      239.00      258.82      2.16 o 
   1   1   4      291.67      313.28      2.13 o 
   2   1   4     1497.69     1591.18     18.11 o 
   3   1   4      159.88      163.27      3.40 o 
   4   1   4      581.30      577.21      8.84 o 
   5   1   4       12.32       13.04      0.44 o 
   6   1   4       24.16       17.76      0.46 o 
   7   1   4        0.02        0.07      0.13 o 
   8   1   4       66.39       68.74      1.00 o 
   9   1   4        2.39        1.80      0.22 o 
  10   1   4       85.65       89.08      2.60 o 
  -8   2   4       22.91       20.54      0.97 o 
  -7   2   4       65.57       66.00      1.75 o 
  -6   2   4       34.22       34.40      0.71 o 
  -5   2   4      132.66      131.04      1.45 o 
  -4   2   4        2.57        4.30      0.29 o 
  -3   2   4       79.68       79.41      0.89 o 
  -2   2   4      140.58      129.66      1.49 o 
  -1   2   4        1.96        3.31      0.15 o 
   1   2   4       52.89       52.47      0.41 o 
   2   2   4     2072.72     2238.66     44.87 o 
   3   2   4      228.53      220.09      4.52 o 
   4   2   4       17.02       11.23      0.37 o 
   5   2   4      154.18      149.31      2.57 o 
   6   2   4        9.66        9.73      0.27 o 
   7   2   4       14.06       14.38      0.26 o 
   8   2   4        1.63        2.16      0.19 o 
   9   2   4        4.53        4.69      0.35 o 
  10   2   4        5.20        4.44      0.62 o 
  -8   3   4       81.66       82.41      1.51 o 
  -7   3   4        0.03       -0.05      0.31 o 
  -6   3   4       13.86       12.84      0.53 o 
  -5   3   4       37.98       35.14      0.68 o 
  -4   3   4       48.32       42.25      0.63 o 
  -3   3   4      151.47      140.04      1.63 o 
  -2   3   4     1521.16     1609.56     15.92 o 
  -1   3   4      253.76      231.39      2.42 o 
   0   3   4      423.66      472.68      4.35 o 
   1   3   4      267.96      269.02      2.21 o 
   2   3   4      292.91      308.66      2.78 o 
   3   3   4       38.31       38.80      0.77 o 
   4   3   4      141.32      130.72      1.37 o 
   5   3   4       22.44       21.21      0.51 o 
   6   3   4      138.59      125.46      1.36 o 
   7   3   4       20.29       18.05      0.58 o 
   8   3   4       15.91       14.71      0.46 o 
   9   3   4        9.12        9.22      0.49 o 
  -7   4   4       38.33       39.00      1.31 o 
  -6   4   4       24.05       23.57      0.66 o 
  -5   4   4       29.38       30.00      0.68 o 
  -4   4   4      168.27      177.50      2.40 o 
  -3   4   4        0.03        0.22      0.15 o 
  -2   4   4        1.48        2.89      0.18 o 
  -1   4   4       15.42       15.12      0.27 o 
   0   4   4      308.34      344.32      3.79 o 
   1   4   4      181.55      179.54      1.85 o 
   2   4   4       52.28       52.80      0.48 o 
   3   4   4      228.69      241.10      2.47 o 
   4   4   4      138.27      127.91      1.23 o 
   5   4   4       41.46       39.68      0.45 o 
   6   4   4       26.58       27.07      0.90 o 
   7   4   4        3.04        2.71      0.22 o 
   8   4   4       95.64       98.23      1.42 o 
   9   4   4        0.30        0.22      0.18 o 
  -7   5   4       11.93       11.75      0.92 o 
  -6   5   4       86.66       83.32      1.85 o 
  -5   5   4       89.46       88.58      1.68 o 
  -4   5   4       29.46       32.00      0.72 o 
  -3   5   4       92.20       88.53      1.07 o 
  -2   5   4        0.53        0.11      0.07 o 
  -1   5   4      110.87      104.06      0.98 o 
   0   5   4      114.01      113.44      1.21 o 
   1   5   4        5.41        6.28      0.26 o 
   2   5   4       61.09       54.99      0.63 o 
   3   5   4      143.58      138.72      1.20 o 
   4   5   4      102.90      100.03      0.99 o 
   5   5   4      144.05      144.59      1.57 o 
   6   5   4      212.97      220.07      2.79 o 
   7   5   4       62.62       62.65      1.02 o 
   8   5   4        5.80        5.48      0.32 o 
   9   5   4        8.75        9.39      0.67 o 
  -6   6   4       67.23       71.94      1.32 o 
  -5   6   4        0.52        0.54      0.23 o 
  -4   6   4       39.80       42.00      0.70 o 
  -3   6   4       25.68       24.28      0.48 o 
  -2   6   4       87.48       90.98      1.05 o 
  -1   6   4      217.43      216.08      2.36 o 
   0   6   4      385.16      380.86      4.03 o 
   1   6   4      661.35      647.73      6.76 o 
   2   6   4       17.97       17.63      0.38 o 
   3   6   4      273.63      277.57      2.85 o 
   4   6   4       47.97       52.28      0.74 o 
   5   6   4       29.92       32.35      0.56 o 
   6   6   4       29.01       30.21      0.70 o 
   7   6   4        5.37        4.14      0.35 o 
   8   6   4        8.41        6.46      0.40 o 
   9   6   4       14.97       14.36      0.91 o 
  -5   7   4       53.41       54.54      1.11 o 
  -4   7   4        0.01        0.17      0.29 o 
  -3   7   4      139.99      143.52      2.25 o 
  -2   7   4      822.41      854.15     22.27 o 
  -1   7   4      246.33      245.47      3.66 o 
   0   7   4      188.94      192.21      2.26 o 
   1   7   4        5.42        4.32      0.33 o 
   2   7   4       37.36       36.44      0.76 o 
   3   7   4       70.16       65.50      0.77 o 
   4   7   4        5.67        5.50      0.30 o 
   5   7   4      143.76      138.63      1.76 o 
   6   7   4       70.98       62.60      1.12 o 
   7   7   4       73.23       73.28      1.27 o 
   8   7   4        4.38        3.43      0.51 o 
  -4   8   4      481.85      503.88      7.23 o 
  -3   8   4       10.81        9.35      0.59 o 
  -2   8   4       42.96       43.97      1.24 o 
  -1   8   4       45.17       46.32      0.98 o 
   0   8   4      242.39      247.26      3.64 o 
   1   8   4      110.73      105.49      1.70 o 
   2   8   4       72.83       72.21      1.12 o 
   3   8   4       69.42       66.22      1.38 o 
   4   8   4      232.90      221.57      3.87 o 
   5   8   4        3.79        4.12      0.40 o 
   6   8   4       19.38       16.27      0.65 o 
   7   8   4       17.68       15.27      1.02 o 
  -3   9   4        2.91        2.96      0.53 o 
  -2   9   4      245.80      259.34      3.90 o 
  -1   9   4        0.05       -0.09      0.29 o 
   0   9   4       54.83       58.04      1.75 o 
   1   9   4        7.78        8.47      0.53 o 
   2   9   4       74.84       75.86      1.89 o 
   3   9   4       35.25       30.93      0.90 o 
   4   9   4       16.66       19.32      0.74 o 
   5   9   4       63.31       54.87      1.24 o 
   6   9   4       15.45       17.70      0.78 o 
  -1  10   4       14.99       15.20      0.68 o 
   0  10   4        1.31        0.90      0.34 o 
   1  10   4        3.42        2.28      0.49 o 
   2  10   4      116.10      120.49      2.82 o 
   3  10   4        0.64        0.15      0.44 o 
   4  10   4       59.27       65.75      1.75 o 
  -4  -8   5        2.73        2.77      0.53 o 
  -3  -8   5       86.66       88.74      1.58 o 
  -2  -8   5        9.92       11.89      0.60 o 
  -1  -8   5       38.52       38.06      0.89 o 
   0  -8   5       75.42       73.15      1.36 o 
   1  -8   5        1.22        1.12      0.32 o 
   2  -8   5        4.32        4.48      0.61 o 
   3  -8   5        0.51        0.12      0.32 o 
   4  -8   5       95.03       95.09      2.38 o 
  -5  -7   5        4.49        3.35      0.53 o 
  -4  -7   5        0.33        0.39      0.44 o 
  -3  -7   5        6.09        7.05      0.50 o 
  -2  -7   5       68.72       63.08      1.18 o 
  -1  -7   5       52.08       52.72      1.05 o 
   0  -7   5       36.24       35.65      0.82 o 
   1  -7   5       31.82       33.93      0.66 o 
   2  -7   5       16.75       15.27      0.63 o 
   3  -7   5       17.84       18.13      0.62 o 
   4  -7   5      316.75      310.51      6.46 o 
   5  -7   5        0.03       -0.15      0.49 o 
  -6  -6   5       20.20       20.40      0.97 o 
  -5  -6   5       16.73       17.58      0.87 o 
  -4  -6   5        0.01        0.17      0.26 o 
  -3  -6   5       19.24       19.27      0.60 o 
  -2  -6   5      288.23      278.95      4.07 o 
  -1  -6   5        0.73        0.49      0.24 o 
   0  -6   5        2.26        1.23      0.27 o 
   1  -6   5       13.43       12.46      0.42 o 
   2  -6   5      488.27      505.23      5.26 o 
   3  -6   5       88.13       88.70      1.08 o 
   4  -6   5       32.81       33.55      0.74 o 
   5  -6   5       43.98       45.24      0.83 o 
   6  -6   5       11.74       10.39      0.50 o 
  -7  -5   5        3.11        2.48      0.49 o 
  -6  -5   5        0.83        1.51      0.44 o 
  -5  -5   5       19.12       19.63      0.68 o 
  -4  -5   5      187.20      184.07      2.76 o 
  -3  -5   5       24.28       24.91      0.63 o 
  -2  -5   5       22.06       23.13      0.55 o 
  -1  -5   5       44.01       43.02      0.78 o 
   0  -5   5     1204.31     1183.81     15.12 o 
   1  -5   5      102.96      100.72      1.47 o 
   2  -5   5       11.11       10.30      0.40 o 
   3  -5   5        5.26        5.44      0.28 o 
   4  -5   5       13.03       12.69      0.30 o 
   5  -5   5       29.97       28.38      1.03 o 
   6  -5   5       25.85       26.85      0.59 o 
   7  -5   5       30.53       31.36      1.11 o 
  -7  -4   5       12.97       13.94      0.83 o 
  -6  -4   5       23.21       20.45      0.87 o 
  -5  -4   5        3.25        2.65      0.24 o 
  -4  -4   5       68.34       71.08      2.27 o 
  -3  -4   5       29.45       25.37      0.93 o 
  -2  -4   5     1145.05     1122.74     12.35 o 
  -1  -4   5        6.31        5.87      0.39 o 
   0  -4   5        3.57        5.05      0.26 o 
   1  -4   5       98.51       96.75      1.17 o 
   2  -4   5        1.88        2.67      0.31 o 
   3  -4   5      235.73      233.03      2.02 o 
   4  -4   5        3.35        3.98      0.22 o 
   5  -4   5      118.41      115.80      1.38 o 
   6  -4   5      140.28      139.92      1.64 o 
   7  -4   5       34.97       35.77      0.67 o 
   8  -4   5        0.26       -0.28      0.28 o 
  -8  -3   5       16.94       13.50      0.87 o 
  -7  -3   5       76.82       76.05      1.94 o 
  -6  -3   5        0.07        0.15      0.32 o 
  -5  -3   5      160.37      153.35      4.06 o 
  -4  -3   5      186.66      196.74      3.00 o 
  -3  -3   5       41.50       37.60      0.97 o 
  -2  -3   5      112.11       94.16      1.14 o 
  -1  -3   5       50.11       50.82      1.21 o 
   0  -3   5       17.84        7.20      0.24 o 
   1  -3   5       85.15       91.15      1.10 o 
   2  -3   5       71.95       75.76      0.87 o 
   3  -3   5       15.84       17.98      0.41 o 
   4  -3   5      337.37      351.48      3.43 o 
   5  -3   5        0.24        0.19      0.13 o 
   6  -3   5       20.75       18.92      0.43 o 
   7  -3   5       16.62       15.24      0.42 o 
   8  -3   5       10.87       10.66      0.48 o 
  -8  -2   5       29.22       31.47      1.17 o 
  -7  -2   5       31.88       31.91      1.12 o 
  -6  -2   5        4.12        4.09      0.41 o 
  -5  -2   5       11.29       11.24      0.57 o 
  -4  -2   5       53.46       50.53      0.72 o 
  -3  -2   5       47.11       45.02      0.64 o 
  -2  -2   5       93.43      115.70      1.28 o 
  -1  -2   5       13.28       10.52      0.24 o 
   0  -2   5       25.06       17.95      0.68 o 
   1  -2   5        0.08        0.74      0.11 o 
   2  -2   5      166.25      193.22      2.09 o 
   3  -2   5        7.77        7.40      0.18 o 
   4  -2   5      275.65      280.58      2.18 o 
   5  -2   5        0.00        0.07      0.11 o 
   6  -2   5      132.62      133.34      1.36 o 
   7  -2   5        4.23        4.27      0.33 o 
   8  -2   5        0.86        1.03      0.21 o 
   9  -2   5       16.32       15.93      0.51 o 
  -8  -1   5       10.27        9.03      0.78 o 
  -7  -1   5       32.52       31.61      1.12 o 
  -6  -1   5       22.42       21.77      0.53 o 
  -5  -1   5       36.52       34.98      0.61 o 
  -4  -1   5      540.77      548.31      6.45 o 
  -3  -1   5        0.05        0.37      0.12 o 
  -2  -1   5      227.83      201.90      2.31 o 
  -1  -1   5      183.05      201.17      3.20 o 
   0  -1   5      210.01      259.45      2.56 o 
   1  -1   5      498.58      484.03      4.65 o 
   2  -1   5      121.65      132.79      1.27 o 
   3  -1   5      198.50      184.85      1.42 o 
   4  -1   5       23.32       28.31      0.53 o 
   5  -1   5       92.55       91.28      0.84 o 
   6  -1   5      154.71      150.07      1.48 o 
   7  -1   5       61.77       58.97      0.80 o 
   8  -1   5      155.13      151.92      1.74 o 
   9  -1   5        9.37        9.10      0.42 o 
  -8   0   5       27.80       29.62      1.17 o 
  -7   0   5        9.18        8.16      0.73 o 
  -6   0   5      245.59      248.14      5.74 o 
  -5   0   5       69.77       69.38      0.98 o 
  -4   0   5        0.44        0.48      0.23 o 
  -3   0   5      327.06      326.57      3.62 o 
  -2   0   5      946.66     1015.85     11.26 o 
  -1   0   5      572.80      564.50      5.86 o 
   0   0   5      462.39      470.25      4.96 o 
   1   0   5       92.76       89.18      0.77 o 
   2   0   5      295.40      295.48      2.09 o 
   3   0   5        0.03        0.09      0.06 o 
   4   0   5      919.92      914.51      7.51 o 
   5   0   5        3.32        2.32      0.12 o 
   6   0   5      576.15      582.20      5.21 o 
   7   0   5       13.59       13.29      0.35 o 
   8   0   5        4.41        3.60      0.33 o 
   9   0   5       21.78       21.89      0.52 o 
  -8   1   5       10.85       10.34      0.83 o 
  -7   1   5        8.23        8.35      0.78 o 
  -6   1   5      101.10      103.06      1.89 o 
  -5   1   5        9.89        9.61      0.38 o 
  -4   1   5      816.61      838.93      9.22 o 
  -3   1   5        4.74        3.16      0.24 o 
  -2   1   5      550.78      550.36      6.02 o 
  -1   1   5      111.60      112.25      1.21 o 
   0   1   5      104.43      111.18      1.09 o 
   1   1   5      241.83      232.91      1.84 o 
   2   1   5      472.84      534.59      4.39 o 
   3   1   5       61.03       53.74      0.52 o 
   4   1   5      440.18      484.16      6.80 o 
   5   1   5       12.06       11.00      0.41 o 
   6   1   5      228.04      228.89      2.66 o 
   7   1   5        2.83        3.30      0.23 o 
   8   1   5      150.71      152.71      1.99 o 
   9   1   5        3.38        3.11      0.29 o 
  10   1   5        2.08        2.23      0.39 o 
  -8   2   5       29.11       32.59      1.26 o 
  -7   2   5       42.90       42.44      1.36 o 
  -6   2   5      106.82      112.52      1.78 o 
  -5   2   5       44.92       46.00      0.80 o 
  -4   2   5        8.70        9.52      0.37 o 
  -3   2   5       88.51       87.50      0.94 o 
  -2   2   5      198.84      210.64      2.23 o 
  -1   2   5       34.32       31.46      0.42 o 
   0   2   5        7.35        3.73      0.16 o 
   1   2   5      117.59      126.67      0.91 o 
   2   2   5      274.86      362.60      3.26 o 
   3   2   5      202.28      213.16      2.14 o 
   4   2   5      401.88      410.60      8.30 o 
   5   2   5      110.23      103.79      1.76 o 
   6   2   5       43.04       43.23      0.91 o 
   7   2   5       54.11       51.69      1.06 o 
   8   2   5        7.97        8.67      0.25 o 
   9   2   5        2.75        2.45      0.31 o 
  10   2   5        6.80        6.49      0.59 o 
  -7   3   5        0.09        0.00      0.44 o 
  -6   3   5       13.80       13.93      0.44 o 
  -5   3   5       18.74       18.36      0.42 o 
  -4   3   5      166.69      168.24      1.82 o 
  -3   3   5       83.85       82.39      1.03 o 
  -2   3   5        5.83        8.97      0.47 o 
  -1   3   5      419.54      422.25      3.85 o 
   0   3   5      924.19     1089.14     10.54 o 
   1   3   5      301.28      306.33      2.52 o 
   2   3   5        4.06        5.53      0.13 o 
   3   3   5       26.32       26.09      0.66 o 
   4   3   5      165.53      152.68      3.21 o 
   5   3   5        5.39        4.85      0.32 o 
   6   3   5       70.42       70.78      1.31 o 
   7   3   5      102.11       98.92      2.67 o 
   8   3   5        1.03        1.87      0.28 o 
   9   3   5       84.46       85.32      3.33 o 
  -7   4   5       33.68       35.42      0.91 o 
  -6   4   5        0.68        0.55      0.23 o 
  -5   4   5       25.48       26.98      0.68 o 
  -4   4   5      136.66      140.05      1.95 o 
  -3   4   5       30.16       32.69      0.54 o 
  -2   4   5      972.80     1048.42     10.43 o 
  -1   4   5       12.24       10.87      0.29 o 
   0   4   5       31.61       35.69      0.43 o 
   1   4   5      270.20      273.36      2.78 o 
   2   4   5      242.82      219.10      1.81 o 
   3   4   5      375.16      386.43      3.90 o 
   4   4   5       11.01       11.05      0.21 o 
   5   4   5      498.20      495.93      4.60 o 
   6   4   5      230.94      233.32      2.50 o 
   7   4   5      164.60      170.54      2.01 o 
   8   4   5       19.57       20.73      0.43 o 
   9   4   5        0.08        0.31      0.24 o 
  -7   5   5       17.49       17.22      0.72 o 
  -6   5   5       51.72       54.49      1.51 o 
  -5   5   5       44.70       43.16      0.91 o 
  -4   5   5      207.58      214.41      3.18 o 
  -3   5   5      155.94      147.94      3.86 o 
  -2   5   5       38.24       34.41      0.56 o 
  -1   5   5      270.69      260.72      2.63 o 
   0   5   5        0.35        0.05      0.13 o 
   1   5   5      159.43      159.08      1.95 o 
   2   5   5      404.01      402.10      4.72 o 
   3   5   5      189.03      187.40      1.72 o 
   4   5   5      970.86      954.59      8.93 o 
   5   5   5        7.62        7.09      0.36 o 
   6   5   5       33.93       36.74      0.99 o 
   7   5   5       86.82       82.91      2.46 o 
   8   5   5        5.25        6.27      0.37 o 
   9   5   5       73.98       68.52      1.72 o 
  -6   6   5        5.41        3.35      0.58 o 
  -5   6   5        9.48        9.71      0.44 o 
  -4   6   5       92.05       95.94      1.28 o 
  -3   6   5        0.24        0.16      0.19 o 
  -2   6   5        1.57        1.21      0.18 o 
  -1   6   5       38.12       39.97      0.59 o 
   0   6   5      175.78      186.43      2.05 o 
   1   6   5        0.19       -0.02      0.12 o 
   2   6   5      582.06      579.25      6.80 o 
   3   6   5        6.81        5.99      0.23 o 
   4   6   5      373.35      378.82      3.99 o 
   5   6   5       79.22       79.97      0.96 o 
   6   6   5      169.22      173.59      1.91 o 
   7   6   5       13.96       14.54      0.89 o 
   8   6   5       39.55       38.08      0.81 o 
   9   6   5        0.39        0.31      0.34 o 
  -5   7   5       44.93       46.75      1.03 o 
  -4   7   5      112.15      114.60      1.89 o 
  -3   7   5       62.63       66.52      1.23 o 
  -2   7   5        0.18        0.22      0.27 o 
  -1   7   5       27.60       26.00      0.67 o 
   0   7   5      179.01      183.79      2.18 o 
   1   7   5       81.39       76.36      0.93 o 
   2   7   5      479.26      482.17      5.67 o 
   3   7   5       30.78       29.78      0.51 o 
   4   7   5      135.44      136.06      1.73 o 
   5   7   5       68.45       68.63      0.96 o 
   6   7   5        1.05        1.17      0.20 o 
   7   7   5       42.50       39.82      0.83 o 
   8   7   5        0.00        0.20      0.23 o 
  -4   8   5        0.36        0.43      0.34 o 
  -3   8   5      189.07      196.70      3.04 o 
  -2   8   5      261.66      263.95      3.91 o 
  -1   8   5      282.23      281.10      4.12 o 
   0   8   5       41.57       42.49      1.46 o 
   1   8   5      114.69      112.83      1.63 o 
   2   8   5        8.79        9.13      0.42 o 
   3   8   5       57.18       55.45      1.19 o 
   4   8   5       89.63       89.55      1.54 o 
   5   8   5        0.18        0.26      0.23 o 
   6   8   5       38.19       37.44      1.38 o 
   7   8   5        9.98       11.87      0.52 o 
  -3   9   5       97.88      100.44      1.77 o 
  -2   9   5       13.41       15.49      0.68 o 
  -1   9   5        2.53        1.85      0.32 o 
   0   9   5       62.38       66.84      1.25 o 
   1   9   5       15.08       16.43      0.60 o 
   2   9   5       47.79       48.37      1.36 o 
   3   9   5      151.62      161.98      2.98 o 
   4   9   5        0.03        0.30      0.29 o 
   5   9   5      132.21      141.88      2.62 o 
   6   9   5        3.87        5.77      0.54 o 
  -1  10   5       53.79       57.54      1.18 o 
   0  10   5        8.20        8.45      0.78 o 
   1  10   5      155.37      162.83      3.64 o 
   2  10   5       76.46       83.19      2.09 o 
   3  10   5       69.02       71.48      1.85 o 
   4  10   5        9.14        5.92      0.73 o 
  -3  -8   6        8.17        8.02      0.58 o 
  -2  -8   6        9.19        8.09      0.58 o 
  -1  -8   6        4.94        4.50      0.43 o 
   0  -8   6       43.17       49.10      1.51 o 
   1  -8   6        7.00        5.93      0.57 o 
   2  -8   6       44.43       45.60      1.01 o 
   3  -8   6        0.17        0.00      0.49 o 
  -4  -7   6       35.11       31.61      1.21 o 
  -3  -7   6       11.52       12.76      0.60 o 
  -2  -7   6       48.25       53.14      1.14 o 
  -1  -7   6       17.28       18.99      0.65 o 
   0  -7   6       20.53       20.86      1.21 o 
   1  -7   6       18.29       19.28      0.65 o 
   2  -7   6       79.13       73.12      1.34 o 
   3  -7   6        8.18        7.04      0.53 o 
   4  -7   6      329.43      335.23      6.94 o 
   5  -7   6       15.48       15.69      0.92 o 
  -5  -6   6       14.11       16.85      0.87 o 
  -4  -6   6        0.97        0.91      0.29 o 
  -3  -6   6        5.89        6.85      0.48 o 
  -2  -6   6        6.32        6.43      0.46 o 
  -1  -6   6        4.86        4.59      0.53 o 
   0  -6   6       29.73       26.07      0.70 o 
   1  -6   6       55.93       51.36      1.00 o 
   2  -6   6      489.81      504.04      6.47 o 
   3  -6   6       11.16       13.41      0.39 o 
   4  -6   6      223.50      229.66      3.85 o 
   5  -6   6        1.36        1.67      0.36 o 
   6  -6   6        8.16        8.66      0.49 o 
  -6  -5   6        1.96        1.99      0.49 o 
  -5  -5   6       25.85       25.01      0.67 o 
  -4  -5   6        0.21        0.58      0.26 o 
  -3  -5   6      112.62      113.71      1.82 o 
  -2  -5   6      125.65      121.86      1.92 o 
  -1  -5   6      241.66      227.28      3.33 o 
   0  -5   6      158.63      151.19      2.30 o 
   1  -5   6       27.02       25.95      1.03 o 
   2  -5   6       64.43       66.54      0.96 o 
   3  -5   6        5.05        3.97      0.26 o 
   4  -5   6       37.74       39.25      0.59 o 
   5  -5   6        1.00        0.93      0.23 o 
   6  -5   6        2.33        1.57      0.27 o 
   7  -5   6        0.84        0.25      0.34 o 
  -7  -4   6       18.21       18.70      0.92 o 
  -6  -4   6       22.92       23.12      0.97 o 
  -5  -4   6       35.74       36.98      1.24 o 
  -4  -4   6      194.27      198.49      2.95 o 
  -3  -4   6       60.71       54.51      1.01 o 
  -2  -4   6       24.26       22.74      1.07 o 
  -1  -4   6       23.48       23.50      0.49 o 
   0  -4   6       60.27       59.93      0.80 o 
   1  -4   6      172.99      160.51      1.86 o 
   2  -4   6        7.00        8.32      0.36 o 
   3  -4   6       35.05       32.79      0.59 o 
   4  -4   6      108.83      108.12      1.07 o 
   5  -4   6        0.31        0.31      0.19 o 
   6  -4   6       32.17       26.73      0.60 o 
   7  -4   6        5.83        4.80      0.38 o 
   8  -4   6        5.37        3.19      0.57 o 
  -7  -3   6        3.58        2.87      0.49 o 
  -6  -3   6       14.21       17.58      0.87 o 
  -5  -3   6        0.06        0.03      0.23 o 
  -4  -3   6       94.45       93.06      1.59 o 
  -3  -3   6       58.63       58.60      0.95 o 
  -2  -3   6      257.29      250.95      2.82 o 
  -1  -3   6      102.21       93.10      1.08 o 
   0  -3   6      348.05      346.07      3.82 o 
   1  -3   6        1.76        2.04      0.31 o 
   2  -3   6      413.75      417.36      4.24 o 
   3  -3   6      124.00      116.58      1.36 o 
   4  -3   6       93.05      101.72      0.95 o 
   5  -3   6      191.43      184.09      2.08 o 
   6  -3   6       52.53       49.72      0.71 o 
   7  -3   6       71.70       69.90      1.11 o 
   8  -3   6       11.73        9.95      0.49 o 
  -7  -2   6       13.07       12.63      0.83 o 
  -6  -2   6       80.31       84.12      1.42 o 
  -5  -2   6        7.72        7.98      0.40 o 
  -4  -2   6       87.05       90.36      1.65 o 
  -3  -2   6       22.41       22.04      0.44 o 
  -2  -2   6      151.56      147.31      2.04 o 
  -1  -2   6      169.98      169.07      1.93 o 
   0  -2   6       62.00       74.74      0.96 o 
   1  -2   6      382.98      383.69      4.20 o 
   2  -2   6     1019.54     1070.78     10.89 o 
   3  -2   6      380.83      372.88      4.68 o 
   4  -2   6      533.20      552.94      4.96 o 
   5  -2   6       51.89       48.11      1.05 o 
   6  -2   6        7.10        6.26      0.26 o 
   7  -2   6        3.12        2.66      0.21 o 
   8  -2   6        4.11        5.51      0.36 o 
   9  -2   6        0.21        0.37      0.25 o 
  -8  -1   6        1.08        0.29      0.49 o 
  -7  -1   6       45.03       45.21      1.41 o 
  -6  -1   6       48.55       46.06      0.91 o 
  -5  -1   6       36.10       34.02      0.66 o 
  -4  -1   6       23.72       22.71      0.64 o 
  -3  -1   6       33.65       30.80      0.47 o 
  -2  -1   6       94.54       77.80      0.96 o 
  -1  -1   6       11.03       13.11      0.36 o 
   0  -1   6     1918.31     1960.66     20.23 o 
   1  -1   6       24.45       31.73      1.05 o 
   2  -1   6      740.17      776.28      6.42 o 
   3  -1   6       30.52       29.81      0.39 o 
   4  -1   6        3.41        5.74      0.22 o 
   5  -1   6      129.48      126.51      1.13 o 
   6  -1   6       48.02       45.22      0.56 o 
   7  -1   6       13.18       12.52      0.34 o 
   8  -1   6       15.86       14.56      0.47 o 
   9  -1   6        1.10        0.51      0.22 o 
  -8   0   6      126.12      131.70      3.06 o 
  -7   0   6        7.48        6.85      0.78 o 
  -6   0   6       20.99       21.49      0.59 o 
  -5   0   6       50.10       52.15      0.87 o 
  -4   0   6       10.69        9.93      0.36 o 
  -3   0   6      141.38      139.29      1.62 o 
  -2   0   6      271.66      287.52      3.20 o 
  -1   0   6       34.91       29.41      0.39 o 
   0   0   6        3.06        6.80      0.23 o 
   1   0   6       20.06       20.73      0.30 o 
   2   0   6      377.13      396.78      2.99 o 
   3   0   6       29.54       31.28      0.71 o 
   4   0   6      435.80      439.70      3.63 o 
   5   0   6       34.87       36.20      0.39 o 
   6   0   6       34.27       39.99      0.43 o 
   7   0   6       93.67       94.89      1.10 o 
   8   0   6        8.20        7.93      0.30 o 
   9   0   6       22.88       23.45      0.61 o 
  -8   1   6       11.73       11.07      0.87 o 
  -7   1   6       25.57       26.56      1.07 o 
  -6   1   6       44.01       42.27      0.87 o 
  -5   1   6       26.38       26.82      0.67 o 
  -4   1   6       25.34       22.85      0.49 o 
  -3   1   6       12.23       12.34      0.32 o 
  -2   1   6       96.56       83.65      1.20 o 
  -1   1   6      138.81      136.66      1.48 o 
   0   1   6      153.58      171.40      1.88 o 
   1   1   6       92.32       86.28      0.86 o 
   2   1   6      167.86      183.19      2.42 o 
   3   1   6      222.02      226.91      2.06 o 
   4   1   6      739.78      819.21      7.28 o 
   5   1   6      172.44      184.51      2.34 o 
   6   1   6      293.16      296.39      3.10 o 
   7   1   6        9.15        9.87      0.25 o 
   8   1   6       15.47       15.78      0.38 o 
   9   1   6        4.53        3.64      0.32 o 
  -7   2   6        7.74        8.16      0.83 o 
  -6   2   6       11.29       11.68      0.51 o 
  -5   2   6       55.11       53.58      1.04 o 
  -4   2   6        1.17        1.19      0.26 o 
  -3   2   6      113.45      114.35      1.38 o 
  -2   2   6      133.03      123.22      1.45 o 
  -1   2   6        8.71        8.06      0.24 o 
   0   2   6       65.05       61.49      0.75 o 
   1   2   6        2.01        2.06      0.14 o 
   2   2   6     2231.05     2566.79     29.08 o 
   3   2   6        4.75        3.44      0.17 o 
   4   2   6      582.80      632.46      8.93 o 
   5   2   6      100.21       95.38      1.29 o 
   6   2   6        4.78        3.42      0.32 o 
   7   2   6       95.47       93.63      2.57 o 
   8   2   6       16.20       15.54      0.92 o 
   9   2   6       68.11       66.21      1.27 o 
  -7   3   6        3.11        1.94      0.53 o 
  -6   3   6       18.87       19.95      0.65 o 
  -5   3   6       18.15       15.93      0.58 o 
  -4   3   6      174.08      168.62      1.93 o 
  -3   3   6      160.09      154.47      1.59 o 
  -2   3   6        5.55        4.76      0.23 o 
  -1   3   6      279.19      264.87      2.94 o 
   0   3   6      645.53      782.53      8.64 o 
   1   3   6      102.46       94.76      0.82 o 
   3   3   6       78.79       79.21      1.09 o 
   4   3   6      148.72      155.58      1.57 o 
   5   3   6       13.18       14.30      0.48 o 
   6   3   6        7.99        7.58      0.45 o 
   7   3   6       12.23       11.80      0.78 o 
   8   3   6      383.05      387.87      9.32 o 
   9   3   6       14.45       13.79      0.75 o 
  -7   4   6       65.64       66.48      1.89 o 
  -6   4   6        6.85        4.94      0.41 o 
  -5   4   6      105.96      105.49      1.41 o 
  -4   4   6       89.73       88.70      1.21 o 
  -3   4   6       42.40       40.28      0.69 o 
  -2   4   6        2.31        4.95      0.29 o 
  -1   4   6       30.77       33.41      0.45 o 
   0   4   6       36.91       24.93      0.33 o 
   1   4   6      132.05      130.34      1.37 o 
   2   4   6       95.02      106.57      1.13 o 
   3   4   6      173.92      175.31      1.60 o 
   4   4   6       53.67       46.89      0.54 o 
   5   4   6        4.81        5.11      0.16 o 
   6   4   6      293.08      300.58      4.70 o 
   7   4   6       35.08       33.31      1.21 o 
   8   4   6        1.22        1.10      0.51 o 
   9   4   6        0.47        0.19      0.23 o 
  -6   5   6       53.37       56.21      1.39 o 
  -5   5   6       42.98       42.86      0.94 o 
  -4   5   6        5.25        4.70      0.44 o 
  -3   5   6      246.24      245.24      3.59 o 
  -2   5   6       14.75       15.05      0.47 o 
  -1   5   6      250.04      242.45      2.48 o 
   0   5   6      122.32      116.74      1.26 o 
   1   5   6      102.59      100.33      1.27 o 
   2   5   6      658.01      627.64      7.36 o 
   3   5   6      129.12      121.97      1.14 o 
   4   5   6      144.66      150.48      1.58 o 
   5   5   6      547.22      537.92      5.63 o 
   6   5   6        4.61        3.48      0.29 o 
   7   5   6      142.56      141.19      1.82 o 
   8   5   6      245.25      241.61      3.94 o 
   9   5   6       25.98       24.22      0.82 o 
  -6   6   6       55.58       56.87      1.18 o 
  -5   6   6       62.59       64.24      1.23 o 
  -4   6   6       81.91       85.58      1.49 o 
  -3   6   6        1.81        1.84      0.32 o 
  -2   6   6      214.74      218.03      2.57 o 
  -1   6   6       53.29       51.54      0.76 o 
   0   6   6      406.20      409.61      4.34 o 
   1   6   6      733.51      712.90      8.32 o 
   2   6   6      563.47      558.49      6.56 o 
   3   6   6     1245.39     1234.81     12.49 o 
   4   6   6      183.35      183.10      2.17 o 
   5   6   6      204.28      207.15      2.26 o 
   6   6   6       22.97       22.47      0.53 o 
   7   6   6        1.99        2.24      0.38 o 
   8   6   6       84.42       83.59      3.48 o 
   9   6   6       19.95       18.19      0.78 o 
  -5   7   6       35.76       38.95      0.94 o 
  -4   7   6       17.30       17.64      0.66 o 
  -3   7   6      108.56      110.35      1.84 o 
  -2   7   6       15.69       18.00      0.62 o 
  -1   7   6      411.30      410.72      6.24 o 
   0   7   6     1111.02     1099.69     16.66 o 
   1   7   6      472.27      462.96      5.48 o 
   2   7   6      574.89      574.46      6.78 o 
   3   7   6        1.90        2.00      0.35 o 
   4   7   6        0.84        0.88      0.18 o 
   5   7   6      157.91      157.84      1.97 o 
   6   7   6       71.64       74.25      1.03 o 
   7   7   6      218.06      226.10      4.33 o 
   8   7   6        4.82        5.47      0.41 o 
  -4   8   6        0.42        0.38      0.34 o 
  -3   8   6       27.10       26.58      0.92 o 
  -2   8   6      564.01      582.17     12.97 o 
  -1   8   6       15.75       14.97      0.62 o 
   0   8   6      199.06      204.81      5.37 o 
   1   8   6      146.03      148.61      2.07 o 
   2   8   6       37.67       33.68      0.90 o 
   3   8   6      245.47      244.46      4.25 o 
   4   8   6        1.83        1.26      0.26 o 
   5   8   6      173.72      187.39      2.91 o 
   6   8   6      111.47      118.57      1.92 o 
   7   8   6       47.96       52.84      1.02 o 
  -2   9   6       13.67       13.95      0.66 o 
  -1   9   6       46.85       48.46      1.51 o 
   0   9   6       53.47       49.13      1.01 o 
   1   9   6       22.17       21.12      0.92 o 
   2   9   6        5.42        3.98      0.63 o 
   3   9   6        5.90        6.62      0.56 o 
   4   9   6       76.48       84.30      1.72 o 
   5   9   6        0.87        0.27      0.29 o 
   6   9   6        0.18        0.14      0.29 o 
   0  10   6       18.83       20.69      0.97 o 
   1  10   6        0.47       -0.15      0.44 o 
   2  10   6        4.11        5.49      0.73 o 
   3  10   6        0.03        0.00      0.39 o 
   4  10   6       22.75       19.52      0.92 o 
  -1  -8   7        2.67        2.31      0.38 o 
   0  -8   7       13.85       11.70      0.63 o 
   1  -8   7        0.00       -0.15      0.32 o 
  -3  -7   7       20.58       21.39      0.90 o 
  -2  -7   7       18.74       19.23      0.67 o 
  -1  -7   7       35.17       34.27      0.84 o 
   0  -7   7        2.34        1.66      0.49 o 
   1  -7   7       32.76       36.77      1.55 o 
   2  -7   7       19.15       19.43      1.02 o 
   3  -7   7       30.38       31.37      1.17 o 
   4  -7   7        0.06       -0.44      0.49 o 
  -5  -6   7       38.35       42.01      1.36 o 
  -4  -6   7      117.50      129.07      2.09 o 
  -3  -6   7       23.20       22.44      0.67 o 
  -2  -6   7       24.42       27.53      0.74 o 
  -1  -6   7        1.17        1.04      0.27 o 
   0  -6   7       56.61       55.74      1.08 o 
   1  -6   7        0.78        0.53      0.27 o 
   2  -6   7        5.41        4.51      0.39 o 
   3  -6   7        2.46        2.30      0.25 o 
   4  -6   7      129.45      126.93      2.94 o 
   5  -6   7       51.20       51.76      1.14 o 
   6  -6   7        0.47        0.39      0.44 o 
  -6  -5   7      124.38      135.88      3.16 o 
  -5  -5   7        6.37        6.99      0.73 o 
  -4  -5   7        9.95       11.68      0.53 o 
  -3  -5   7       44.86       45.08      0.93 o 
  -2  -5   7        0.78        0.97      0.26 o 
  -1  -5   7       10.44       10.86      0.48 o 
   0  -5   7       24.94       22.47      0.62 o 
   1  -5   7        0.57        0.07      0.24 o 
   2  -5   7      243.42      255.35      4.34 o 
   3  -5   7       15.11       15.95      0.38 o 
   4  -5   7       33.98       36.22      1.02 o 
   5  -5   7        2.31        1.92      0.25 o 
   6  -5   7       38.73       39.73      0.73 o 
   7  -5   7       35.90       36.47      0.89 o 
  -6  -4   7        7.38        7.24      0.73 o 
  -5  -4   7       11.06       11.42      0.53 o 
  -4  -4   7       96.18       97.49      1.85 o 
  -3  -4   7       22.82       20.07      0.58 o 
  -2  -4   7       74.22       68.52      1.70 o 
  -1  -4   7      131.04      122.75      1.92 o 
   0  -4   7       82.73       87.08      1.28 o 
   1  -4   7       71.96       67.51      1.55 o 
   2  -4   7        0.65        0.59      0.16 o 
   3  -4   7       93.57       90.93      1.07 o 
   4  -4   7        9.82        9.49      0.29 o 
   5  -4   7       83.15       81.26      1.10 o 
   6  -4   7       38.83       39.22      0.98 o 
   7  -4   7       33.95       34.05      0.67 o 
  -7  -3   7       15.74       15.44      0.92 o 
  -6  -3   7       30.69       31.95      1.12 o 
  -5  -3   7      131.84      128.09      2.03 o 
  -4  -3   7        3.27        2.86      0.29 o 
  -3  -3   7      261.98      247.28      3.61 o 
  -2  -3   7      128.50      106.86      1.52 o 
  -1  -3   7       82.52       77.04      0.99 o 
   0  -3   7      207.75      200.54      2.28 o 
   1  -3   7       14.35       12.64      0.35 o 
   2  -3   7       14.44       12.42      0.30 o 
   3  -3   7        2.76        2.27      0.27 o 
   4  -3   7      126.34      128.85      1.27 o 
   5  -3   7        9.82        9.53      0.31 o 
   6  -3   7      169.06      172.65      3.13 o 
   7  -3   7        8.20        7.69      0.37 o 
   8  -3   7        3.36        2.66      0.41 o 
  -7  -2   7       29.63       29.72      1.17 o 
  -6  -2   7       57.70       56.96      1.60 o 
  -5  -2   7       27.87       26.74      0.92 o 
  -4  -2   7      334.06      313.62      4.52 o 
  -3  -2   7       17.87       19.29      0.49 o 
  -2  -2   7      159.38      159.07      2.03 o 
  -1  -2   7      112.00      115.71      1.37 o 
   0  -2   7       26.02       25.14      0.40 o 
   1  -2   7      213.45      214.19      2.60 o 
   2  -2   7        0.52        0.16      0.11 o 
   3  -2   7       84.32       84.22      0.85 o 
   4  -2   7        8.26       11.04      0.32 o 
   5  -2   7        1.68        1.81      0.17 o 
   6  -2   7       56.67       55.80      0.92 o 
   7  -2   7        1.47        1.10      0.19 o 
   8  -2   7       76.09       75.61      1.01 o 
   9  -2   7        5.46        5.97      0.45 o 
  -7  -1   7        3.82        4.81      0.78 o 
  -6  -1   7       73.32       74.49      1.30 o 
  -5  -1   7       48.81       49.31      0.96 o 
  -4  -1   7        6.47        5.25      0.56 o 
  -3  -1   7       65.15       66.90      0.97 o 
  -2  -1   7      294.40      284.07      3.20 o 
  -1  -1   7       43.53       47.86      0.65 o 
   0  -1   7       84.53       94.80      1.13 o 
   1  -1   7        2.73        1.54      0.14 o 
   2  -1   7        9.00        5.21      0.27 o 
   3  -1   7      154.53      147.85      1.26 o 
   4  -1   7        3.25        2.78      0.20 o 
   5  -1   7       79.72       77.39      0.75 o 
   6  -1   7        1.92        3.09      0.26 o 
   7  -1   7       53.91       52.42      0.71 o 
   8  -1   7       71.85       73.58      0.95 o 
   9  -1   7       57.84       56.81      0.88 o 
  -7   0   7        1.93        1.31      0.49 o 
  -6   0   7       17.95       18.35      0.62 o 
  -5   0   7       16.80       15.52      0.55 o 
  -4   0   7       58.35       58.09      0.94 o 
  -3   0   7       34.43       29.98      0.51 o 
  -2   0   7       22.29       18.32      0.42 o 
  -1   0   7       59.99       55.05      0.72 o 
   0   0   7       62.45       74.62      0.91 o 
   1   0   7      138.63      137.30      1.57 o 
   2   0   7      341.76      357.23      3.22 o 
   3   0   7       24.06       23.83      0.56 o 
   4   0   7      143.84      130.65      1.24 o 
   5   0   7        0.09        0.22      0.08 o 
   6   0   7      178.87      181.62      1.80 o 
   7   0   7        1.30        1.14      0.16 o 
   8   0   7      251.51      247.21      2.68 o 
   9   0   7        0.85        0.89      0.28 o 
  -7   1   7       16.72       17.05      0.97 o 
  -6   1   7       46.85       44.76      0.93 o 
  -5   1   7        0.27        0.39      0.34 o 
  -4   1   7      245.45      242.09      3.20 o 
  -3   1   7       38.11       41.00      0.63 o 
  -2   1   7       39.31       44.43      0.84 o 
  -1   1   7       86.33       83.52      1.02 o 
   0   1   7      266.42      281.11      3.12 o 
   1   1   7      140.16      136.47      1.42 o 
   2   1   7       12.99       10.67      0.26 o 
   3   1   7      125.49      124.85      1.17 o 
   4   1   7        0.71        0.21      0.08 o 
   5   1   7        8.25        6.86      0.18 o 
   6   1   7       58.58       62.60      0.67 o 
   7   1   7        0.03        0.07      0.13 o 
   8   1   7      100.91       98.04      1.18 o 
   9   1   7        0.21        0.10      0.22 o 
  -7   2   7       52.07       52.06      1.60 o 
  -6   2   7       66.54       71.71      1.38 o 
  -5   2   7      230.47      229.78      3.40 o 
  -4   2   7      154.12      154.15      2.35 o 
  -3   2   7      250.54      240.42      2.73 o 
  -2   2   7       58.92       53.43      0.91 o 
  -1   2   7       87.52       81.84      1.00 o 
   0   2   7      316.92      331.43      3.65 o 
   1   2   7        0.02        0.04      0.07 o 
   2   2   7      365.93      324.54      2.45 o 
   3   2   7      140.33      152.38      1.47 o 
   4   2   7       25.15       40.45      0.43 o 
   5   2   7      149.28      152.99      2.28 o 
   6   2   7       61.21       58.86      0.91 o 
   7   2   7       46.80       46.88      1.00 o 
   8   2   7       34.13       36.74      0.92 o 
   9   2   7        0.01        0.15      0.34 o 
  -7   3   7       64.93       66.24      1.89 o 
  -6   3   7      482.87      491.23      7.00 o 
  -5   3   7       14.78       14.60      0.56 o 
  -4   3   7      181.90      183.80      2.76 o 
  -3   3   7       51.61       51.42      0.96 o 
  -2   3   7      131.90      133.59      1.57 o 
  -1   3   7      230.60      225.71      2.54 o 
   0   3   7       31.50       24.57      0.44 o 
   1   3   7      438.38      445.34      4.02 o 
   2   3   7      584.16      653.07      5.37 o 
   3   3   7      155.16      162.45      1.73 o 
   4   3   7      146.46      145.82      1.22 o 
   5   3   7        0.63        0.99      0.21 o 
   6   3   7      521.69      528.71      6.38 o 
   7   3   7       83.90       81.39      2.28 o 
   8   3   7       55.61       55.56      1.80 o 
   9   3   7      287.62      286.33      7.09 o 
  -6   4   7       21.41       23.65      0.73 o 
  -5   4   7       80.89       83.69      1.60 o 
  -4   4   7       27.85       27.96      0.60 o 
  -3   4   7       71.90       71.53      1.03 o 
  -2   4   7      150.96      149.88      1.63 o 
  -1   4   7       19.37       20.08      0.39 o 
   0   4   7     1064.73     1093.17     11.02 o 
   1   4   7       77.57       75.89      0.85 o 
   2   4   7      358.88      365.60      3.30 o 
   3   4   7      338.57      345.64      3.46 o 
   4   4   7      539.55      540.20      5.03 o 
   5   4   7      493.62      486.22      4.36 o 
   6   4   7        5.26        6.35      0.43 o 
   7   4   7      630.15      633.70     14.91 o 
   8   4   7      507.11      496.65     11.80 o 
   9   4   7       93.83       94.31      2.72 o 
  -6   5   7       64.92       68.22      1.09 o 
  -5   5   7       19.94       19.72      0.58 o 
  -4   5   7       83.86       83.06      1.19 o 
  -3   5   7      100.60       97.24      1.31 o 
  -2   5   7      248.62      254.65      3.03 o 
  -1   5   7      303.04      288.82      3.00 o 
   0   5   7        0.05        0.39      0.11 o 
   1   5   7      328.04      318.46      3.26 o 
   2   5   7       15.62       17.79      0.37 o 
   3   5   7      176.25      174.27      2.07 o 
   4   5   7      384.84      382.35      3.45 o 
   5   5   7      207.84      211.26      2.29 o 
   6   5   7     1335.88     1334.39     14.03 o 
   7   5   7        2.10        2.44      0.20 o 
   8   5   7        6.67        8.26      0.78 o 
   9   5   7      140.60      123.38      2.78 o 
  -5   6   7       33.99       35.40      0.93 o 
  -4   6   7        6.86        7.01      0.52 o 
  -3   6   7       20.00       19.94      0.65 o 
  -2   6   7       86.35       84.56      1.42 o 
  -1   6   7        2.16        2.18      0.23 o 
   0   6   7        5.96        4.68      0.34 o 
   1   6   7       66.15       66.59      0.80 o 
   2   6   7      282.41      283.28      3.40 o 
   3   6   7        3.67        5.09      0.37 o 
   4   6   7      929.47      936.77      9.47 o 
   5   6   7       83.40       88.62      1.04 o 
   6   6   7       24.90       21.93      0.69 o 
   7   6   7      155.18      159.04      2.38 o 
   8   6   7       28.05       25.50      0.84 o 
  -4   7   7       11.80       13.06      0.63 o 
  -3   7   7       96.86       99.13      1.68 o 
  -2   7   7       16.20       15.35      0.78 o 
  -1   7   7      132.34      133.96      2.09 o 
   0   7   7       11.73       12.93      0.48 o 
   1   7   7        0.06        0.24      0.19 o 
   2   7   7      258.70      259.12      2.70 o 
   3   7   7        0.25        0.16      0.22 o 
   4   7   7       74.13       67.86      0.94 o 
   5   7   7        1.02        0.85      0.19 o 
   6   7   7       17.57       15.48      0.40 o 
   7   7   7       40.73       38.83      2.23 o 
   8   7   7        1.68        1.54      0.36 o 
  -3   8   7        5.82        6.09      0.57 o 
  -2   8   7        4.88        5.17      0.52 o 
  -1   8   7       67.21       67.49      1.41 o 
   0   8   7      166.41      164.56      2.52 o 
   1   8   7       93.40       91.70      1.70 o 
   2   8   7        0.90        1.41      0.49 o 
   3   8   7       87.56       87.92      1.72 o 
   4   8   7       42.01       45.19      0.91 o 
   5   8   7       78.22       79.05      1.37 o 
   6   8   7       17.83       17.96      0.55 o 
   7   8   7        0.25       -0.23      0.23 o 
  -2   9   7      125.84      128.47      2.13 o 
  -1   9   7       28.62       29.46      0.82 o 
   0   9   7       37.32       39.49      0.89 o 
   1   9   7       17.63       17.68      0.83 o 
   2   9   7       88.87       90.57      2.19 o 
   3   9   7        1.12        0.72      0.33 o 
   4   9   7        1.93        1.92      0.34 o 
   5   9   7       70.79       79.93      1.63 o 
   6   9   7       27.75       34.23      0.90 o 
   0  10   7       10.50        8.06      0.83 o 
   1  10   7        3.68        3.30      0.49 o 
   2  10   7       33.19       31.57      1.17 o 
   3  10   7       89.42       94.50      2.28 o 
   4  10   7      109.58      122.91      2.82 o 
  -2  -7   8       39.83       45.52      1.01 o 
  -1  -7   8       10.72       12.35      0.60 o 
   0  -7   8       70.67       79.40      1.44 o 
   1  -7   8        8.30        9.40      0.58 o 
   2  -7   8        8.33        9.10      0.57 o 
   3  -7   8        0.81        0.39      0.49 o 
  -4  -6   8        2.12        3.37      0.36 o 
  -3  -6   8        1.91        2.22      0.32 o 
  -2  -6   8       12.54       15.41      0.60 o 
  -1  -6   8        5.23        3.72      0.40 o 
   0  -6   8       83.32       91.13      1.56 o 
   1  -6   8       35.72       34.34      1.09 o 
   2  -6   8       27.45       30.02      0.76 o 
   3  -6   8      137.29      134.54      2.32 o 
   4  -6   8       24.00       25.87      1.04 o 
   5  -6   8       48.44       49.12      1.11 o 
  -5  -5   8       39.07       36.42      1.26 o 
  -4  -5   8       26.96       31.07      0.81 o 
  -3  -5   8      122.79      120.44      1.96 o 
  -2  -5   8       25.24       29.18      0.74 o 
  -1  -5   8      150.27      144.77      2.27 o 
   0  -5   8        0.93        0.78      0.27 o 
   1  -5   8      219.03      209.84      3.12 o 
   2  -5   8       31.27       30.54      0.74 o 
   3  -5   8       37.87       37.21      0.81 o 
   4  -5   8       45.65       45.54      1.00 o 
   5  -5   8        8.64        9.13      0.56 o 
   6  -5   8        1.84        2.17      0.29 o 
  -6  -4   8      117.82      125.63      2.96 o 
  -5  -4   8       75.64       75.33      1.37 o 
  -4  -4   8        7.09        6.77      0.48 o 
  -3  -4   8       20.41       18.39      0.58 o 
  -2  -4   8        5.07        6.60      0.43 o 
  -1  -4   8       10.35        6.70      0.43 o 
   0  -4   8      129.78      120.85      1.89 o 
   1  -4   8       26.70       27.51      1.08 o 
   2  -4   8       95.99       91.59      1.15 o 
   3  -4   8      136.90      144.33      2.43 o 
   4  -4   8       10.31       10.15      0.85 o 
   5  -4   8       85.18       86.29      1.18 o 
   6  -4   8       29.04       26.49      0.61 o 
   7  -4   8       17.21       17.29      0.59 o 
  -6  -3   8        0.01        0.15      0.44 o 
  -5  -3   8       32.18       33.03      0.79 o 
  -4  -3   8       48.28       42.23      0.88 o 
  -3  -3   8       39.50       43.93      0.88 o 
  -2  -3   8        8.99        6.62      0.43 o 
  -1  -3   8       63.78       68.45      1.17 o 
   0  -3   8       11.22        7.68      0.36 o 
   1  -3   8       63.29       65.84      0.94 o 
   2  -3   8      102.61       96.30      1.10 o 
   3  -3   8        4.20        5.29      0.36 o 
   4  -3   8       56.04       54.79      0.73 o 
   5  -3   8        8.89        8.13      0.36 o 
   6  -3   8       16.30       15.72      0.41 o 
   7  -3   8       60.68       60.64      2.17 o 
   8  -3   8       13.72       12.35      0.53 o 
  -6  -2   8      175.95      167.11      3.74 o 
  -5  -2   8        0.65        1.14      0.27 o 
  -4  -2   8        0.02        0.61      0.44 o 
  -3  -2   8       15.05       12.55      0.50 o 
  -2  -2   8       61.06       47.98      1.31 o 
  -1  -2   8       46.27       43.63      0.64 o 
   0  -2   8        0.11        0.37      0.13 o 
   1  -2   8       95.33       89.44      1.17 o 
   2  -2   8       45.17       43.22      0.87 o 
   3  -2   8       68.57       63.41      0.76 o 
   4  -2   8      145.34      150.86      1.43 o 
   5  -2   8       62.50       61.38      0.78 o 
   6  -2   8       65.98       65.51      1.00 o 
   7  -2   8       13.31       13.43      0.39 o 
   8  -2   8       21.52       21.89      0.53 o 
  -7  -1   8       18.84       19.23      1.02 o 
  -6  -1   8       75.37       69.21      1.27 o 
  -5  -1   8       70.86       69.58      1.23 o 
  -4  -1   8      456.69      441.44      6.28 o 
  -3  -1   8       60.27       58.48      1.05 o 
  -2  -1   8      243.14      251.68      3.07 o 
  -1  -1   8       11.11       11.01      0.32 o 
   0  -1   8      457.70      441.45      4.87 o 
   1  -1   8       25.47       29.27      0.53 o 
   2  -1   8       87.06       86.92      1.02 o 
   3  -1   8       57.90       57.43      0.80 o 
   4  -1   8        3.73        3.58      0.23 o 
   5  -1   8       51.68       50.06      0.65 o 
   6  -1   8        0.00        0.21      0.15 o 
   7  -1   8       44.52       43.42      0.64 o 
   8  -1   8       60.83       56.30      1.11 o 
   9  -1   8        3.24        3.30      0.26 o 
  -7   0   8        1.15        1.12      0.49 o 
  -6   0   8      433.23      442.45      7.14 o 
  -5   0   8        8.98        8.78      0.48 o 
  -4   0   8      116.07      114.94      1.84 o 
  -3   0   8       88.23       85.58      1.42 o 
  -2   0   8      101.70      102.50      1.34 o 
  -1   0   8      297.83      300.04      3.35 o 
   0   0   8      335.49      323.31      3.58 o 
   1   0   8      275.61      275.36      3.81 o 
   2   0   8     1030.83      985.94     10.01 o 
   3   0   8       60.56       58.53      0.86 o 
   4   0   8      124.36      124.50      1.19 o 
   5   0   8        1.34        1.32      0.12 o 
   6   0   8      198.50      195.16      2.13 o 
   7   0   8       15.73       15.32      0.45 o 
   8   0   8        6.08        5.15      0.38 o 
   9   0   8       29.51       26.87      0.72 o 
  -7   1   8       20.19       21.80      1.07 o 
  -6   1   8        7.05        6.93      0.52 o 
  -5   1   8       29.75       30.05      0.73 o 
  -4   1   8       18.77       16.10      0.55 o 
  -3   1   8       52.13       51.32      0.94 o 
  -2   1   8     1156.71     1121.88     12.33 o 
  -1   1   8       23.09       23.39      0.43 o 
   0   1   8     1771.48     1707.05     20.08 o 
   1   1   8       25.06       26.03      0.44 o 
   2   1   8        1.45        2.85      0.17 o 
   3   1   8       88.44       87.25      0.86 o 
   4   1   8        0.54        0.46      0.08 o 
   5   1   8       71.68       77.04      1.31 o 
   6   1   8      343.35      346.84      3.24 o 
   7   1   8       27.09       28.75      0.50 o 
   8   1   8      251.89      249.10      3.19 o 
   9   1   8        0.09        0.15      0.24 o 
  -7   2   8       13.31       12.58      0.92 o 
  -6   2   8        1.80        1.70      0.30 o 
  -5   2   8       17.70       18.64      0.62 o 
  -4   2   8      476.13      480.01      6.82 o 
  -3   2   8        2.42        2.30      0.26 o 
  -2   2   8      411.20      413.73      4.57 o 
  -1   2   8       13.06       12.85      0.33 o 
   0   2   8      666.71      617.59      7.25 o 
   1   2   8        0.12        0.43      0.12 o 
   2   2   8      665.65      644.82      5.81 o 
   3   2   8       41.52       38.58      0.49 o 
   4   2   8     1140.14     1165.99     10.47 o 
   5   2   8       69.72       63.31      0.71 o 
   6   2   8      387.95      388.37      4.76 o 
   7   2   8       76.76       74.60      1.41 o 
   8   2   8       27.28       28.30      0.82 o 
   9   2   8       35.27       35.10      0.94 o 
  -6   3   8       74.89       71.38      1.32 o 
  -5   3   8       58.08       57.15      1.12 o 
  -4   3   8       54.67       58.99      1.12 o 
  -3   3   8      142.76      139.66      2.15 o 
  -2   3   8      749.89      734.39      9.36 o 
  -1   3   8      300.74      292.23      3.26 o 
   0   3   8      420.78      406.26      4.09 o 
   1   3   8      418.46      400.43      3.60 o 
   2   3   8      371.04      382.21      3.46 o 
   3   3   8      169.94      161.50      1.43 o 
   4   3   8        2.33        3.52      0.20 o 
   5   3   8       32.60       31.48      0.47 o 
   6   3   8      105.12      104.25      1.43 o 
   7   3   8        2.77        3.33      0.36 o 
   8   3   8       18.96       20.25      0.70 o 
   9   3   8        6.77        5.78      0.60 o 
  -6   4   8       95.28       97.37      2.55 o 
  -5   4   8      226.36      229.34      3.45 o 
  -4   4   8      123.71      124.34      2.45 o 
  -3   4   8      183.46      181.41      2.73 o 
  -2   4   8        0.19       -0.20      0.20 o 
  -1   4   8       64.16       59.02      0.87 o 
   0   4   8        9.87       10.17      0.25 o 
   1   4   8       44.66       44.44      0.56 o 
   2   4   8      202.59      195.76      2.03 o 
   3   4   8      243.10      244.30      2.21 o 
   4   4   8      292.27      276.58      3.87 o 
   5   4   8      329.52      335.41      3.39 o 
   6   4   8        7.11        6.47      0.37 o 
   7   4   8       22.66       23.46      0.68 o 
   8   4   8      304.98      305.18      4.75 o 
   9   4   8       11.63       12.61      0.97 o 
  -5   5   8        0.05       -0.17      0.46 o 
  -4   5   8       13.25       14.12      0.59 o 
  -3   5   8       75.18       73.16      1.30 o 
  -2   5   8        5.67        6.12      0.58 o 
  -1   5   8      439.20      418.45      5.41 o 
   0   5   8       31.52       31.83      0.47 o 
   1   5   8      554.57      529.04      5.35 o 
   2   5   8       32.63       24.59      0.44 o 
   3   5   8      285.31      282.89      3.38 o 
   4   5   8       73.60       74.01      0.94 o 
   5   5   8       14.71       14.16      0.35 o 
   6   5   8       92.57       95.05      1.13 o 
   7   5   8      222.40      224.74      3.72 o 
   8   5   8        2.55        1.99      0.44 o 
  -5   6   8       71.75       73.91      1.16 o 
  -4   6   8       16.68       16.80      0.55 o 
  -3   6   8      183.69      184.39      2.32 o 
  -2   6   8        8.25        7.63      0.41 o 
  -1   6   8       82.46       77.42      1.08 o 
   0   6   8        1.89        1.15      0.14 o 
   1   6   8        1.58        1.46      0.18 o 
   2   6   8       39.59       38.63      0.63 o 
   3   6   8      367.27      364.38      5.41 o 
   4   6   8      128.40      131.81      2.05 o 
   5   6   8      624.59      638.13      5.87 o 
   6   6   8       48.81       47.89      0.57 o 
   7   6   8      162.52      170.93      2.31 o 
   8   6   8        0.94        0.56      0.26 o 
  -4   7   8        0.09       -0.03      0.28 o 
  -3   7   8        0.37        0.13      0.25 o 
  -2   7   8       57.09       56.94      0.92 o 
  -1   7   8       59.20       58.11      0.90 o 
   0   7   8       21.12       21.66      0.52 o 
   1   7   8      282.86      281.27      3.09 o 
   2   7   8      193.13      188.30      4.10 o 
   3   7   8      256.67      259.49      3.94 o 
   4   7   8       84.05       82.62      1.42 o 
   5   7   8       10.99       11.93      0.44 o 
   6   7   8        9.74       11.41      0.43 o 
   7   7   8        5.08        5.15      0.38 o 
   8   7   8       25.76       28.23      1.17 o 
  -3   8   8        4.03        3.35      0.39 o 
  -2   8   8       19.75       19.87      0.70 o 
  -1   8   8       25.12       24.78      0.72 o 
   0   8   8       14.55       12.88      0.57 o 
   1   8   8        4.28        3.06      0.44 o 
   2   8   8        2.30        1.86      0.33 o 
   3   8   8       26.07       24.94      0.76 o 
   4   8   8        1.54        0.81      0.25 o 
   5   8   8       29.84       30.51      0.73 o 
   6   8   8        0.33        0.32      0.23 o 
   7   8   8      117.75      128.07      2.05 o 
  -1   9   8        0.16        0.24      0.34 o 
   0   9   8       69.06       66.29      1.75 o 
   1   9   8        5.43        4.37      0.63 o 
   2   9   8        0.12        0.15      0.39 o 
   3   9   8        0.04       -0.06      0.36 o 
   4   9   8        9.53       10.19      0.62 o 
   5   9   8       41.56       45.93      1.11 o 
   6   9   8        8.58        8.26      0.68 o 
   2  10   8       96.29       97.51      2.38 o 
   3  10   8       43.21       46.47      1.41 o 
   0  -7   9       20.82       25.98      0.79 o 
   1  -7   9       99.99      103.25      2.53 o 
   2  -7   9        0.03        0.05      0.49 o 
  -3  -6   9       48.99       53.41      1.12 o 
  -2  -6   9      109.53      131.26      2.15 o 
  -1  -6   9       47.84       46.56      1.01 o 
   0  -6   9       36.06       39.35      0.91 o 
   1  -6   9        0.12       -0.12      0.29 o 
   2  -6   9        3.45        2.60      0.32 o 
   3  -6   9       16.02       16.06      0.65 o 
   4  -6   9        7.47        8.78      0.58 o 
  -4  -5   9       84.22      104.74      1.78 o 
  -3  -5   9        7.51        8.30      0.53 o 
  -2  -5   9       15.24       16.92      0.60 o 
  -1  -5   9       69.84       70.92      1.29 o 
   0  -5   9       61.63       59.82      1.13 o 
   1  -5   9       83.00       89.14      1.65 o 
   2  -5   9        5.12        4.68      0.46 o 
   3  -5   9        2.83        2.67      0.44 o 
   4  -5   9       32.00       30.78      0.82 o 
   5  -5   9        0.44        0.23      0.30 o 
   6  -5   9        0.10        0.05      0.44 o 
  -5  -4   9       16.46       18.36      0.97 o 
  -4  -4   9        5.59        5.22      0.50 o 
  -3  -4   9       15.00       15.58      0.58 o 
  -2  -4   9      152.65      142.22      2.23 o 
  -1  -4   9        0.91        1.48      0.27 o 
   0  -4   9       11.27       10.16      0.48 o 
   1  -4   9       85.06       78.76      2.16 o 
   2  -4   9      181.01      166.81      2.29 o 
   3  -4   9      138.22      135.30      2.47 o 
   4  -4   9       40.42       39.81      1.53 o 
   5  -4   9       85.13       82.09      1.38 o 
   6  -4   9        0.04        0.06      0.24 o 
   7  -4   9       18.15       17.88      0.60 o 
  -5  -3   9       30.42       30.76      0.79 o 
  -4  -3   9       10.26        8.64      0.50 o 
  -3  -3   9       57.15       52.66      1.03 o 
  -2  -3   9       57.81       56.70      1.06 o 
  -1  -3   9      187.56      167.67      2.54 o 
   0  -3   9      835.51      737.21     10.30 o 
   1  -3   9      149.34      136.23      1.89 o 
   2  -3   9      262.21      262.83      2.93 o 
   3  -3   9       23.67       23.17      0.52 o 
   4  -3   9       19.38       19.92      0.59 o 
   5  -3   9       13.30       13.41      0.39 o 
   6  -3   9       14.79       16.25      0.46 o 
   7  -3   9       51.09       49.09      1.00 o 
  -6  -2   9       39.66       43.12      1.41 o 
  -5  -2   9        5.79        6.18      0.49 o 
  -4  -2   9      147.94      148.91      2.33 o 
  -3  -2   9        5.95        4.43      0.43 o 
  -2  -2   9      795.04      690.40      9.68 o 
  -1  -2   9        1.29        2.53      0.27 o 
   0  -2   9       73.26       67.96      1.07 o 
   1  -2   9       51.96       53.15      0.80 o 
   2  -2   9       40.64       34.17      1.72 o 
   3  -2   9      166.60      170.58      1.83 o 
   4  -2   9       71.83       69.53      1.60 o 
   5  -2   9      180.43      184.09      3.67 o 
   6  -2   9      341.49      333.92      4.43 o 
   7  -2   9       44.69       45.32      1.32 o 
   8  -2   9       28.63       30.18      0.66 o 
  -6  -1   9        5.12        5.92      0.83 o 
  -5  -1   9       26.03       28.95      0.75 o 
  -4  -1   9       88.04       76.68      1.36 o 
  -3  -1   9       24.81       27.70      0.67 o 
  -2  -1   9      126.23      128.72      1.99 o 
  -1  -1   9       19.03       18.96      0.49 o 
   0  -1   9      393.19      353.02      4.20 o 
   1  -1   9       25.88       28.09      0.64 o 
   2  -1   9      256.79      248.27      2.99 o 
   3  -1   9       44.28       49.01      1.19 o 
   4  -1   9      664.07      678.60      6.90 o 
   5  -1   9        1.83        2.41      0.26 o 
   6  -1   9        2.98        2.28      0.50 o 
   7  -1   9       12.44       12.12      0.35 o 
   8  -1   9      113.36      111.42      3.06 o 
  -6   0   9        1.58        2.79      0.34 o 
  -5   0   9       13.22       12.61      0.55 o 
  -4   0   9      183.74      190.06      2.87 o 
  -3   0   9       57.82       55.38      1.03 o 
  -2   0   9       67.05       60.55      1.08 o 
  -1   0   9       46.84       44.71      0.71 o 
   0   0   9        7.37        9.12      0.35 o 
   1   0   9       15.18       16.15      0.37 o 
   2   0   9      155.42      153.29      1.84 o 
   3   0   9       45.88       43.54      0.57 o 
   4   0   9      437.68      430.24      3.87 o 
   5   0   9        7.55        6.84      0.40 o 
   6   0   9      674.33      671.19      8.40 o 
   7   0   9        3.89        3.92      0.28 o 
   8   0   9      105.07      106.92      1.27 o 
   9   0   9        1.31        0.92      0.29 o 
  -6   1   9        6.23        6.30      0.52 o 
  -5   1   9       38.29       36.54      0.86 o 
  -4   1   9      124.14      122.26      1.94 o 
  -3   1   9        1.53        1.31      0.26 o 
  -2   1   9      450.94      447.15      6.52 o 
  -1   1   9      294.90      288.48      3.46 o 
   0   1   9       23.92       25.19      0.48 o 
   1   1   9      720.09      686.25      8.06 o 
   2   1   9      542.23      515.41      5.25 o 
   3   1   9      310.64      302.52      2.95 o 
   4   1   9      501.86      502.98      4.56 o 
   5   1   9       88.48       86.81      0.99 o 
   6   1   9        2.20        2.81      0.29 o 
   7   1   9        5.02        5.02      0.25 o 
   8   1   9        4.35        2.23      0.63 o 
   9   1   9        3.34        2.84      0.35 o 
  -6   2   9      186.14      190.69      2.95 o 
  -5   2   9       58.10       60.72      1.17 o 
  -4   2   9      250.59      255.96      3.78 o 
  -3   2   9      534.10      532.54      7.52 o 
  -2   2   9      345.46      351.63      4.54 o 
  -1   2   9      907.24      858.46     10.16 o 
   0   2   9        0.29        1.17      0.16 o 
   1   2   9      172.86      157.87      3.45 o 
   2   2   9        0.08        0.08      0.10 o 
   3   2   9        6.10        6.47      0.24 o 
   4   2   9      406.75      398.15      3.43 o 
   5   2   9      151.27      150.91      2.52 o 
   6   2   9      137.43      136.64      1.82 o 
   7   2   9      179.13      182.95      2.98 o 
   8   2   9      148.59      153.99      2.61 o 
   9   2   9       80.61       82.02      2.09 o 
  -6   3   9       25.44       25.67      0.77 o 
  -5   3   9      124.73      126.15      2.06 o 
  -4   3   9      671.89      687.48      9.67 o 
  -3   3   9      141.83      135.24      2.11 o 
  -2   3   9      162.36      163.61      2.47 o 
  -1   3   9       38.11       38.27      0.65 o 
   0   3   9       46.56       39.26      0.64 o 
   1   3   9      407.49      393.30      4.01 o 
   2   3   9      324.45      296.28      3.04 o 
   3   3   9      599.23      573.89      5.17 o 
   4   3   9       12.49       12.37      0.37 o 
   5   3   9      305.29      306.88      3.79 o 
   6   3   9        7.96        8.70      0.46 o 
   7   3   9       32.58       33.54      0.82 o 
   8   3   9       74.39       75.79      1.46 o 
   9   3   9       26.58       29.14      0.87 o 
  -5   4   9        0.75        0.69      0.32 o 
  -4   4   9       47.44       50.47      1.05 o 
  -3   4   9       93.68       93.00      1.56 o 
  -2   4   9        2.26        2.22      0.27 o 
  -1   4   9      215.49      205.76      2.77 o 
   0   4   9       16.27       12.70      0.34 o 
   1   4   9      154.42      131.90      1.26 o 
   2   4   9       62.07       51.39      0.62 o 
   3   4   9        4.61        2.03      0.25 o 
   4   4   9        9.44       10.24      0.30 o 
   5   4   9       95.90       96.67      1.42 o 
   6   4   9       73.28       78.23      1.32 o 
   7   4   9      265.29      267.73      4.15 o 
   8   4   9       10.11       12.59      0.62 o 
   9   4   9      326.19      339.42      7.26 o 
  -5   5   9        0.32        0.09      0.32 o 
  -4   5   9        0.33       -0.29      0.29 o 
  -3   5   9        0.30       -0.03      0.29 o 
  -2   5   9       14.63       14.89      0.55 o 
  -1   5   9        7.14        8.33      0.41 o 
   0   5   9       15.93        9.91      0.30 o 
   1   5   9       61.28       68.79      0.81 o 
   2   5   9       19.89       21.19      0.36 o 
   3   5   9      185.17      183.45      2.79 o 
   4   5   9        5.94        4.08      0.24 o 
   5   5   9      190.36      192.87      2.47 o 
   6   5   9        9.93        9.33      0.42 o 
   7   5   9      126.08      131.36      2.17 o 
   8   5   9      113.90      110.74      1.93 o 
   9   5   9        0.33        0.44      0.49 o 
  -4   6   9       50.82       54.78      1.13 o 
  -3   6   9        0.41        0.69      0.29 o 
  -2   6   9        1.69        1.17      0.29 o 
  -1   6   9        1.24        0.63      0.26 o 
   0   6   9       23.12       24.62      0.57 o 
   1   6   9        0.48        0.30      0.14 o 
   2   6   9       12.70       10.58      0.45 o 
   3   6   9        0.02        0.08      0.19 o 
   4   6   9        0.87        0.84      0.20 o 
   5   6   9        1.40        1.44      0.25 o 
   6   6   9        7.33        7.05      0.29 o 
   7   6   9       48.76       49.54      1.27 o 
   8   6   9        0.15        0.05      0.26 o 
  -4   7   9       54.19       55.60      1.60 o 
  -3   7   9       58.99       58.65      0.98 o 
  -2   7   9       24.91       23.34      0.59 o 
  -1   7   9       24.72       24.15      0.56 o 
   0   7   9       13.25       13.27      0.53 o 
   1   7   9        6.37        5.94      0.40 o 
   2   7   9       59.28       57.95      1.24 o 
   3   7   9        3.21        3.02      0.31 o 
   4   7   9       26.96       27.72      0.67 o 
   5   7   9       16.96       18.41      0.55 o 
   6   7   9        0.34        0.67      0.22 o 
   7   7   9        0.01        0.12      0.19 o 
  -2   8   9        1.68        1.50      0.28 o 
  -1   8   9       11.24       11.86      0.49 o 
   0   8   9        1.76        1.26      0.39 o 
   1   8   9        3.99        3.35      0.44 o 
   2   8   9        0.07        0.09      0.29 o 
   3   8   9        2.07        2.18      0.30 o 
   4   8   9       95.05      102.68      1.96 o 
   5   8   9        4.29        3.53      0.35 o 
   6   8   9      263.73      265.96      3.99 o 
   7   8   9        0.08        0.09      0.23 o 
  -1   9   9        5.42        5.97      0.73 o 
   0   9   9       15.36       14.52      0.83 o 
   1   9   9       51.00       52.84      1.51 o 
   2   9   9      137.24      141.08      3.16 o 
   3   9   9       10.23       11.19      0.64 o 
   4   9   9      197.96      195.87      3.51 o 
   5   9   9       21.43       23.20      0.79 o 
  -1  -6  10       18.38       19.78      0.70 o 
   0  -6  10       18.49       24.45      0.76 o 
   1  -6  10       10.36       11.30      0.58 o 
   2  -6  10       11.02       12.14      0.83 o 
   3  -6  10       11.44       11.80      0.87 o 
  -3  -5  10       12.97       12.92      0.62 o 
  -2  -5  10       39.31       46.05      1.01 o 
  -1  -5  10      157.45      162.25      2.54 o 
   0  -5  10       13.16       13.28      0.58 o 
   1  -5  10       96.04       98.28      1.67 o 
   2  -5  10        0.01        0.09      0.29 o 
   3  -5  10       82.66       81.15      2.04 o 
   4  -5  10      117.48      114.65      2.04 o 
   5  -5  10       54.71       52.40      1.51 o 
  -4  -4  10      125.55      132.78      2.16 o 
  -3  -4  10      109.10      114.53      1.91 o 
  -2  -4  10      125.69      122.96      1.99 o 
  -1  -4  10       12.30       12.11      0.53 o 
   0  -4  10        3.74        5.59      0.45 o 
   1  -4  10        1.89        2.33      0.27 o 
   2  -4  10       92.36       82.31      1.94 o 
   3  -4  10        4.89        6.94      0.63 o 
   4  -4  10       51.99       50.84      4.01 o 
   5  -4  10       21.64       24.21      0.70 o 
   6  -4  10       49.82       47.59      4.59 o 
  -5  -3  10        0.57        0.33      0.30 o 
  -4  -3  10       26.56       26.15      0.74 o 
  -3  -3  10       39.45       38.73      0.88 o 
  -2  -3  10       89.80       75.81      1.89 o 
  -1  -3  10       98.96      100.28      1.65 o 
   0  -3  10       23.59       30.19      0.72 o 
   1  -3  10       32.55       37.21      0.79 o 
   2  -3  10       11.21       15.53      0.79 o 
   3  -3  10        4.77        7.27      0.63 o 
   4  -3  10      174.68      168.25      3.02 o 
   5  -3  10        0.83        1.39      0.36 o 
   6  -3  10        0.53        0.40      0.23 o 
   7  -3  10        7.01        6.90      0.65 o 
  -5  -2  10       17.80       16.91      0.65 o 
  -4  -2  10      314.00      300.56      4.41 o 
  -3  -2  10       14.73       14.87      0.57 o 
  -2  -2  10      124.83      134.12      2.11 o 
  -1  -2  10       15.46       12.67      0.50 o 
   0  -2  10        1.05        3.33      0.28 o 
   1  -2  10       74.61       66.56      0.97 o 
   2  -2  10        6.74        5.92      0.43 o 
   3  -2  10       61.84       60.20      0.88 o 
   4  -2  10      270.82      282.38      5.20 o 
   5  -2  10        0.13        0.14      0.21 o 
   6  -2  10       41.51       44.86      0.74 o 
   7  -2  10       30.48       28.82      0.60 o 
   8  -2  10        2.48        3.96      0.45 o 
  -5  -1  10        6.19        6.36      0.51 o 
  -4  -1  10        0.00        0.32      0.29 o 
  -3  -1  10       55.57       52.01      1.01 o 
  -2  -1  10      236.69      208.89      3.11 o 
  -1  -1  10       51.41       44.43      0.90 o 
   0  -1  10      313.01      301.27      3.92 o 
   1  -1  10        3.36        4.02      0.33 o 
   2  -1  10     1288.66     1281.80     14.07 o 
   3  -1  10      123.07      120.01      1.36 o 
   4  -1  10       78.54       77.99      1.33 o 
   5  -1  10      366.32      366.98      5.70 o 
   6  -1  10       30.30       31.24      0.59 o 
   7  -1  10      123.27      121.32      2.13 o 
   8  -1  10       61.52       59.08      0.96 o 
  -5   0  10        0.47        0.47      0.30 o 
  -4   0  10      371.36      369.19      5.34 o 
  -3   0  10       22.11       23.55      0.67 o 
  -2   0  10      305.58      294.44      4.26 o 
  -1   0  10       92.89       91.54      1.36 o 
   0   0  10      889.82      842.92      9.88 o 
   1   0  10      359.49      351.55      4.18 o 
   2   0  10      113.42      117.52      1.28 o 
   3   0  10      658.98      660.36      7.05 o 
   4   0  10      859.59      875.61     10.33 o 
   5   0  10      121.74      123.85      3.20 o 
   6   0  10       16.13       16.07      0.42 o 
   7   0  10       13.24       13.18      0.41 o 
   8   0  10      117.83      123.14      2.58 o 
  -6   1  10       87.93       94.16      2.28 o 
  -5   1  10       33.30       35.13      0.86 o 
  -4   1  10       10.18        9.34      0.51 o 
  -3   1  10       21.68       21.63      0.63 o 
  -2   1  10      126.20      121.22      2.57 o 
  -1   1  10       32.97       30.79      0.63 o 
   0   1  10      817.54      800.72      9.41 o 
   1   1  10      144.18      141.08      1.94 o 
   2   1  10     2002.37     1966.42     20.02 o 
   3   1  10        0.71        0.41      0.18 o 
   4   1  10       35.82       33.27      1.50 o 
   5   1  10      196.22      195.94      2.46 o 
   6   1  10       54.35       57.00      0.90 o 
   7   1  10      127.27      128.59      1.58 o 
   8   1  10        0.06        0.29      0.22 o 
   9   1  10       35.52       35.64      0.80 o 
  -5   2  10       34.01       33.55      0.84 o 
  -4   2  10       42.35       38.73      0.88 o 
  -3   2  10       65.50       66.82      1.75 o 
  -2   2  10      465.55      464.65      6.60 o 
  -1   2  10        1.96        1.79      0.23 o 
   0   2  10     1088.28     1028.67     12.18 o 
   1   2  10        1.14        0.39      0.16 o 
   2   2  10       41.49       48.69      1.00 o 
   3   2  10       58.80       56.67      1.30 o 
   4   2  10       19.12       23.00      0.39 o 
   5   2  10        4.65        4.47      0.28 o 
   6   2  10       84.71       84.96      1.10 o 
   7   2  10        5.52        5.73      0.31 o 
   8   2  10       95.53       97.68      1.80 o 
   9   2  10       26.23       27.34      1.12 o 
  -5   3  10       26.89       28.79      0.80 o 
  -4   3  10      111.29      118.80      1.96 o 
  -3   3  10       54.93       54.08      1.06 o 
  -2   3  10      390.07      387.89      5.55 o 
  -1   3  10      153.92      150.00      2.07 o 
   0   3  10       52.91       56.89      0.85 o 
   1   3  10       90.69       89.75      1.03 o 
   2   3  10        3.84        7.00      0.47 o 
   3   3  10       94.00       95.92      1.25 o 
   4   3  10       26.91       22.16      0.47 o 
   5   3  10       44.49       47.86      0.68 o 
   6   3  10       19.67       19.21      0.75 o 
   7   3  10       27.11       27.57      0.76 o 
   8   3  10       18.86       19.33      0.90 o 
   9   3  10       10.53       11.70      0.92 o 
  -5   4  10      108.35      112.91      2.57 o 
  -4   4  10      292.98      300.49      4.43 o 
  -3   4  10      206.76      207.10      3.12 o 
  -2   4  10        8.76        6.74      0.46 o 
  -1   4  10       98.08       94.92      1.41 o 
   0   4  10       65.67       61.19      0.90 o 
   1   4  10        8.22        8.22      0.29 o 
   2   4  10        0.08        1.99      0.15 o 
   3   4  10       46.18       39.90      0.63 o 
   4   4  10        6.13        2.45      0.20 o 
   5   4  10       55.33       53.16      0.74 o 
   6   4  10       41.34       39.72      0.58 o 
   7   4  10       28.12       27.59      0.75 o 
   8   4  10        1.21        1.12      0.31 o 
   9   4  10        4.12        4.61      0.58 o 
  -4   5  10       12.22       12.23      0.62 o 
  -3   5  10        0.31        0.01      0.29 o 
  -2   5  10       22.08       20.75      0.65 o 
  -1   5  10       70.43       66.07      1.17 o 
   0   5  10       73.00       61.33      0.83 o 
   1   5  10      309.11      279.78      2.92 o 
   2   5  10      173.92      145.96      1.85 o 
   3   5  10      172.20      162.58      2.04 o 
   4   5  10        0.02        0.43      0.19 o 
   5   5  10       20.18       20.67      0.40 o 
   6   5  10        1.05        0.79      0.22 o 
   7   5  10        0.10        0.04      0.17 o 
   8   5  10        0.25        0.15      0.29 o 
  -4   6  10        4.64        4.88      0.48 o 
  -3   6  10       27.20       26.35      0.77 o 
  -2   6  10      197.01      194.70      2.97 o 
  -1   6  10      104.24       91.83      1.99 o 
   0   6  10      249.11      229.34      3.15 o 
   1   6  10       15.73       11.81      0.46 o 
   2   6  10        7.91        5.78      0.42 o 
   3   6  10       29.50       29.79      0.67 o 
   4   6  10       61.66       63.80      1.12 o 
   5   6  10       37.20       37.35      0.73 o 
   6   6  10       27.54       27.63      0.52 o 
   7   6  10        2.96        2.14      0.31 o 
   8   6  10       23.75       22.29      0.72 o 
  -3   7  10        6.39        4.22      0.39 o 
  -2   7  10       24.59       20.95      0.72 o 
  -1   7  10        0.03        0.10      0.27 o 
   0   7  10      174.72      168.65      4.86 o 
   1   7  10       22.89       21.03      0.73 o 
   2   7  10      376.37      378.01      7.99 o 
   3   7  10        0.30        0.41      0.23 o 
   4   7  10       81.40       79.28      1.51 o 
   5   7  10       48.66       51.94      0.98 o 
   6   7  10       12.70       12.53      0.47 o 
   7   7  10       21.24       20.31      0.81 o 
  -2   8  10      144.60      144.55      3.30 o 
  -1   8  10       13.45       14.91      0.83 o 
   0   8  10      217.57      216.25      4.61 o 
   1   8  10       59.16       61.43      1.60 o 
   2   8  10        0.85        1.59      0.34 o 
   3   8  10      172.96      180.25      3.24 o 
   4   8  10       74.25       75.27      1.53 o 
   5   8  10       35.35       35.93      0.81 o 
   6   8  10        1.29        0.77      0.26 o 
   0   9  10      114.34      116.45      2.77 o 
   1   9  10       41.55       42.93      1.31 o 
   2   9  10      241.77      236.07      5.00 o 
   3   9  10        4.50        4.08      0.68 o 
   4   9  10       13.08       11.51      0.64 o 
  -2  -5  11       13.10       17.81      0.67 o 
  -1  -5  11       17.65       18.37      0.70 o 
   0  -5  11        0.59        0.78      0.31 o 
   1  -5  11       40.70       40.27      0.93 o 
   2  -5  11       67.03       64.10      1.75 o 
   3  -5  11       83.32       85.81      2.19 o 
   4  -5  11       76.96       76.24      1.99 o 
  -3  -4  11       50.10       52.98      1.60 o 
  -2  -4  11      137.79      147.98      2.37 o 
  -1  -4  11       14.64       13.31      0.58 o 
   0  -4  11      171.56      159.97      2.49 o 
   1  -4  11        9.09        8.89      0.52 o 
   2  -4  11      114.79      108.93      2.53 o 
   3  -4  11       16.51       15.44      0.83 o 
   4  -4  11       70.30       65.41      1.70 o 
   5  -4  11       74.80       71.92      1.85 o 
  -4  -3  11      125.19      137.99      2.25 o 
  -3  -3  11       15.26       16.92      0.63 o 
  -2  -3  11       11.32        7.80      0.52 o 
  -1  -3  11       18.17       19.29      0.60 o 
   0  -3  11        3.06        4.07      0.43 o 
   1  -3  11       51.29       48.49      0.94 o 
   2  -3  11      523.19      501.38     13.11 o 
   3  -3  11       61.81       60.05      2.82 o 
   4  -3  11      293.72      290.83      5.03 o 
   5  -3  11       11.25       11.68      1.36 o 
   6  -3  11      179.60      182.46      3.27 o 
  -4  -2  11       79.61       90.30      1.60 o 
  -3  -2  11        0.06       -0.05      0.27 o 
  -2  -2  11      133.37      134.78      2.15 o 
  -1  -2  11        4.76        5.34      0.45 o 
   0  -2  11      721.62      666.55      9.36 o 
   1  -2  11        9.47       12.03      0.45 o 
   2  -2  11      214.85      210.64      3.71 o 
   3  -2  11       31.40       32.04      0.95 o 
   4  -2  11       63.47       66.48      4.66 o 
   5  -2  11       68.11       70.35      1.28 o 
   6  -2  11        0.33        0.60      0.21 o 
   7  -2  11      158.70      155.24      2.21 o 
  -5  -1  11       33.21       32.95      0.86 o 
  -4  -1  11       29.02       30.34      0.81 o 
  -3  -1  11       53.67       50.92      1.05 o 
  -2  -1  11      148.85      133.77      2.13 o 
  -1  -1  11       23.81       25.08      0.65 o 
   0  -1  11        6.05        7.66      0.45 o 
   1  -1  11        4.61        5.77      0.39 o 
   2  -1  11       32.94       31.50      0.67 o 
   3  -1  11        0.02        0.03      0.23 o 
   4  -1  11       71.20       71.87      1.27 o 
   5  -1  11       32.19       33.36      1.48 o 
   6  -1  11      956.44      962.12     12.55 o 
   7  -1  11       31.49       31.45      1.39 o 
   8  -1  11       51.12       54.98      2.05 o 
  -5   0  11        0.21       -0.11      0.30 o 
  -4   0  11        2.61        1.91      0.39 o 
  -3   0  11       25.52       26.15      0.70 o 
  -2   0  11       74.52       75.29      1.32 o 
  -1   0  11       87.94       83.09      1.41 o 
   0   0  11       25.80       25.44      0.57 o 
   1   0  11      129.13      126.20      1.64 o 
   2   0  11        2.54        1.43      0.18 o 
   3   0  11        0.28        0.36      0.20 o 
   4   0  11      705.91      707.18     16.13 o 
   5   0  11       69.32       67.64      0.96 o 
   6   0  11        0.62        0.55      0.23 o 
   7   0  11        1.18        1.34      0.19 o 
   8   0  11      165.56      161.86      3.88 o 
  -5   1  11       57.35       61.03      1.23 o 
  -4   1  11        3.55        3.11      0.32 o 
  -3   1  11       56.82       55.62      1.08 o 
  -2   1  11       17.03       14.52      0.53 o 
  -1   1  11       33.17       31.96      0.72 o 
   0   1  11       66.28       67.88      1.07 o 
   1   1  11       97.42       93.25      1.24 o 
   2   1  11      431.27      413.35      4.23 o 
   3   1  11      485.31      474.72      5.65 o 
   4   1  11        4.58        4.10      0.43 o 
   5   1  11      156.53      155.10      1.93 o 
   6   1  11      124.81      128.64      1.77 o 
   7   1  11       23.84       25.59      0.46 o 
   8   1  11        0.52        0.37      0.27 o 
  -5   2  11        2.74        2.36      0.53 o 
  -4   2  11        4.85        3.54      0.36 o 
  -3   2  11       17.14       16.74      0.60 o 
  -2   2  11        5.67        5.86      0.75 o 
  -1   2  11      227.60      221.84      3.35 o 
   0   2  11      600.38      588.37      7.50 o 
   1   2  11      574.89      549.42      6.51 o 
   2   2  11       62.05       67.85      0.83 o 
   3   2  11      134.13      127.65      2.47 o 
   4   2  11        0.14        0.08      0.16 o 
   5   2  11        0.04        0.07      0.15 o 
   6   2  11       47.33       46.46      0.74 o 
   7   2  11       45.38       43.32      0.91 o 
   8   2  11        1.04        1.00      0.23 o 
  -5   3  11        3.10        3.09      0.37 o 
  -4   3  11       17.68       19.79      0.68 o 
  -3   3  11       18.38       19.21      0.63 o 
  -2   3  11      417.07      405.95      5.80 o 
  -1   3  11       61.58       56.91      1.05 o 
   0   3  11       46.96       49.79      0.85 o 
   1   3  11        2.52        2.68      0.22 o 
   2   3  11        0.14       -0.02      0.13 o 
   3   3  11       91.78       91.22      1.22 o 
   4   3  11        1.53        1.22      0.18 o 
   5   3  11      205.40      196.44      2.38 o 
   6   3  11       74.20       68.37      1.73 o 
   7   3  11      122.03      122.89      1.86 o 
   8   3  11        0.11        0.05      0.31 o 
  -4   4  11       32.21       31.88      0.86 o 
  -3   4  11        2.10        2.37      0.32 o 
  -2   4  11       24.76       24.33      0.68 o 
  -1   4  11        9.79        9.41      0.48 o 
   0   4  11       50.40       53.87      0.92 o 
   1   4  11       12.29       10.62      0.32 o 
   2   4  11       31.06       36.01      0.62 o 
   3   4  11       45.29       32.96      0.61 o 
   4   4  11      158.97      138.63      1.76 o 
   5   4  11       20.92       16.16      0.37 o 
   6   4  11        1.34        1.49      0.16 o 
   7   4  11       17.37       16.72      0.64 o 
   8   4  11       70.09       71.50      1.41 o 
  -4   5  11       46.28       49.25      1.10 o 
  -3   5  11       24.49       25.62      0.75 o 
  -2   5  11        1.23        1.29      0.29 o 
  -1   5  11       54.34       55.53      1.58 o 
   0   5  11       11.11        8.81      0.44 o 
   1   5  11        1.93        4.50      0.28 o 
   2   5  11        2.12        0.33      0.18 o 
   3   5  11        9.65        5.38      0.31 o 
   4   5  11      130.77      131.22      2.05 o 
   5   5  11        3.33        3.84      0.28 o 
   6   5  11      317.14      316.28      3.69 o 
   7   5  11        1.32        1.23      0.20 o 
   8   5  11       49.16       49.92      1.70 o 
  -3   6  11       22.15       22.87      0.77 o 
  -2   6  11      138.92      139.04      2.62 o 
  -1   6  11       20.31       18.83      0.83 o 
   0   6  11       28.86       37.06      0.84 o 
   1   6  11      167.53      149.67      4.30 o 
   2   6  11      111.79      111.42      2.10 o 
   3   6  11       90.70       91.14      1.55 o 
   4   6  11      184.18      182.47      2.95 o 
   5   6  11       47.07       49.11      1.03 o 
   6   6  11        0.17        0.47      0.19 o 
   7   6  11       84.13       83.08      1.99 o 
  -2   7  11        2.34        1.17      0.32 o 
  -1   7  11      219.40      205.37      4.42 o 
   0   7  11       10.21        9.42      0.73 o 
   1   7  11       88.94       84.65      2.04 o 
   2   7  11        1.16        1.04      0.30 o 
   3   7  11        6.28        6.65      0.53 o 
   4   7  11       80.97       78.33      1.37 o 
   5   7  11        8.30        9.45      0.47 o 
   6   7  11      302.24      315.94      4.67 o 
   7   7  11        0.14       -0.07      0.34 o 
  -1   8  11        1.44        1.36      0.44 o 
   0   8  11       19.73       18.79      0.87 o 
   1   8  11       55.87       58.37      1.60 o 
   2   8  11       24.19       21.56      0.87 o 
   3   8  11       21.60       19.95      0.80 o 
   4   8  11      114.84      120.30      2.26 o 
   5   8  11        9.72        8.64      0.56 o 
   6   8  11        8.44       10.49      0.68 o 
   2   9  11        7.10        8.35      0.73 o 
   3   9  11       21.44       24.52      0.97 o 
  -1  -4  12        5.39        6.03      0.53 o 
   0  -4  12      145.25      146.01      2.32 o 
   1  -4  12        0.61        0.63      0.44 o 
   2  -4  12      115.80      124.90      2.87 o 
   3  -4  12       10.56        9.52      0.73 o 
   4  -4  12      106.06      100.23      2.43 o 
  -3  -3  12       37.45       38.80      0.94 o 
  -2  -3  12       88.67       90.32      1.60 o 
  -1  -3  12       43.19       43.72      0.96 o 
   0  -3  12       21.92       26.31      0.72 o 
   1  -3  12       70.26       65.72      1.63 o 
   2  -3  12        0.01       -0.15      0.39 o 
   3  -3  12       19.00       18.89      0.87 o 
   4  -3  12        0.08        0.08      0.34 o 
   5  -3  12        0.14        0.21      0.34 o 
   6  -3  12       74.76       74.01      2.14 o 
  -3  -2  12       12.55       12.20      0.60 o 
  -2  -2  12       15.27       13.41      0.58 o 
  -1  -2  12        1.79        0.49      0.27 o 
   0  -2  12       58.36       65.58      1.26 o 
   1  -2  12       20.49       21.48      0.63 o 
   2  -2  12        9.74       10.52      0.57 o 
   3  -2  12       77.08       74.59      1.57 o 
   4  -2  12       60.81       60.32      1.32 o 
   5  -2  12       72.22       71.70      1.49 o 
   6  -2  12       36.98       34.37      2.99 o 
  -4  -1  12        3.31        3.37      0.36 o 
  -3  -1  12       25.01       28.28      0.77 o 
  -2  -1  12        4.37        5.75      0.46 o 
  -1  -1  12       65.44       68.56      1.24 o 
   0  -1  12       27.95       25.72      0.65 o 
   1  -1  12       59.00       59.76      1.00 o 
   2  -1  12        0.26        0.14      0.29 o 
   3  -1  12       16.87       17.66      0.74 o 
   4  -1  12      193.61      191.10      3.67 o 
   5  -1  12       16.67       15.47      0.92 o 
   6  -1  12        2.22        1.90      0.30 o 
   7  -1  12      197.37      198.59      3.37 o 
  -4   0  12        4.16        2.66      0.36 o 
  -3   0  12        0.53        0.93      0.29 o 
  -2   0  12       48.04       49.10      1.00 o 
  -1   0  12        6.26        4.39      0.43 o 
   0   0  12        2.37        2.36      0.27 o 
   1   0  12       28.62       28.50      0.62 o 
   2   0  12       64.70       57.23      1.34 o 
   3   0  12       82.31       82.25      1.44 o 
   4   0  12       80.29       81.06      2.16 o 
   5   0  12      286.14      288.07      4.32 o 
   6   0  12      250.00      240.91      3.01 o 
   7   0  12      121.24      122.82      1.63 o 
  -4   1  12        0.02        0.29      0.31 o 
  -3   1  12        6.89        5.56      0.50 o 
  -2   1  12       91.55       89.71      1.53 o 
  -1   1  12        3.04        2.62      0.27 o 
   0   1  12        3.98        5.86      0.39 o 
   1   1  12        0.19        0.44      0.19 o 
   2   1  12      161.49      169.03      4.39 o 
   3   1  12       40.28       41.22      1.54 o 
   4   1  12      232.87      233.16      3.54 o 
   5   1  12       14.48       15.07      0.51 o 
   6   1  12        8.37        8.01      0.63 o 
   7   1  12       14.42       13.60      0.41 o 
   8   1  12        2.96        3.55      0.41 o 
  -4   2  12       39.26       38.76      0.93 o 
  -3   2  12       41.48       42.56      0.94 o 
  -2   2  12        1.51        0.83      0.27 o 
  -1   2  12       84.29       81.55      1.41 o 
   0   2  12        0.61        0.93      0.22 o 
   1   2  12        0.59        0.58      0.19 o 
   2   2  12        0.32        0.31      0.34 o 
   3   2  12       14.79       14.71      0.52 o 
   4   2  12       92.07       93.06      1.97 o 
   5   2  12        1.84        1.71      0.22 o 
   6   2  12        0.04       -0.07      0.16 o 
   7   2  12        1.88        2.24      0.27 o 
   8   2  12        5.86        4.96      0.42 o 
  -4   3  12       34.48       33.83      0.88 o 
  -3   3  12        8.33        7.76      0.53 o 
  -2   3  12       47.01       47.67      1.00 o 
  -1   3  12       28.03       28.30      0.83 o 
   0   3  12       30.18       34.66      0.70 o 
   1   3  12      149.80      151.65      1.91 o 
   2   3  12        9.86       10.73      0.39 o 
   3   3  12      116.03      117.94      1.56 o 
   4   3  12      108.78       98.75      1.59 o 
   5   3  12        8.85       10.22      0.41 o 
   6   3  12       26.54       30.62      0.91 o 
   7   3  12       36.21       32.54      0.91 o 
   8   3  12        5.96        7.80      0.58 o 
  -3   4  12       45.19       46.40      1.01 o 
  -2   4  12        4.99        4.65      0.48 o 
  -1   4  12       78.00       76.43      1.34 o 
   0   4  12      136.74      138.27      2.96 o 
   1   4  12       25.79       23.95      0.59 o 
   2   4  12      507.96      486.96      5.84 o 
   3   4  12       38.89       38.46      0.66 o 
   4   4  12      109.45      121.17      1.58 o 
   5   4  12      290.67      276.94      4.09 o 
   6   4  12        3.35        6.10      0.32 o 
   7   4  12      136.00      132.27      4.23 o 
   8   4  12       25.52       21.85      0.97 o 
  -3   5  12       14.76       15.43      0.66 o 
  -2   5  12      134.75      139.55      2.23 o 
  -1   5  12       50.04       50.98      1.03 o 
   0   5  12      227.29      217.79      3.62 o 
   1   5  12      213.15      212.07      4.03 o 
   2   5  12        0.42        0.50      0.22 o 
   3   5  12      409.55      381.64      4.60 o 
   4   5  12      108.48       93.11      1.26 o 
   5   5  12      109.06      103.50      2.14 o 
   6   5  12       30.68       35.67      0.69 o 
   7   5  12        6.20        6.24      0.61 o 
  -2   6  12        1.48        0.41      0.32 o 
  -1   6  12       38.78       36.42      1.21 o 
   0   6  12      111.63      104.60      2.43 o 
   1   6  12       30.47       22.19      0.77 o 
   2   6  12      222.35      200.72      3.57 o 
   3   6  12       12.26       16.38      0.64 o 
   4   6  12       57.86       63.22      1.16 o 
   5   6  12      150.41      155.13      2.41 o 
   6   6  12        1.24        2.01      0.23 o 
   7   6  12       61.66       60.81      1.56 o 
  -1   7  12       39.41       46.04      1.41 o 
   0   7  12       16.16       13.01      0.78 o 
   1   7  12       82.60       87.41      2.09 o 
   2   7  12        0.94        0.52      0.30 o 
   3   7  12       87.65       90.59      1.82 o 
   4   7  12       83.93       92.61      1.81 o 
   5   7  12        0.56        0.78      0.26 o 
   6   7  12       10.15        9.93      0.48 o 
   0   8  12        3.80        2.14      0.44 o 
   1   8  12        8.22        8.06      0.73 o 
   2   8  12       29.30       32.34      1.12 o 
   3   8  12       99.15      102.72      2.02 o 
   4   8  12        4.20        6.25      0.68 o 
   5   8  12      253.74      285.38      4.91 o 
   1  -4  13       26.32       26.52      1.12 o 
   2  -4  13        0.02       -0.39      0.44 o 
  -1  -3  13        0.08        0.07      0.31 o 
   0  -3  13        8.51       10.01      0.57 o 
   1  -3  13       30.99       33.31      1.17 o 
   2  -3  13        9.42       10.88      0.78 o 
   3  -3  13       34.12       38.51      1.26 o 
   4  -3  13       19.04       17.19      0.87 o 
  -2  -2  13       51.73       53.37      1.10 o 
  -1  -2  13        0.57        0.46      0.29 o 
   0  -2  13        0.03        0.41      0.27 o 
   1  -2  13        0.25       -0.05      0.39 o 
   2  -2  13       28.07       26.22      0.97 o 
   3  -2  13        1.87        1.21      0.39 o 
   4  -2  13        2.43        2.61      0.39 o 
   5  -2  13        8.82        8.46      0.85 o 
  -3  -1  13       21.99       21.46      0.70 o 
  -2  -1  13       39.40       43.51      0.96 o 
  -1  -1  13       11.48        8.84      0.52 o 
   0  -1  13        5.53        4.64      0.45 o 
   1  -1  13        0.61        0.34      0.34 o 
   2  -1  13       28.96       27.83      0.89 o 
   3  -1  13        0.27        0.06      0.27 o 
   4  -1  13       23.31       24.13      0.72 o 
   5  -1  13        0.39        0.03      0.30 o 
   6  -1  13        0.73        0.21      0.30 o 
  -3   0  13       12.15       13.51      0.62 o 
  -2   0  13        7.26        4.93      0.50 o 
  -1   0  13       74.73       79.60      1.41 o 
   0   0  13        2.34        1.87      0.27 o 
   1   0  13       53.38       53.32      1.46 o 
   2   0  13        0.00        0.16      0.29 o 
   3   0  13       35.22       34.49      1.07 o 
   4   0  13       53.48       49.40      1.52 o 
   5   0  13        0.82        0.63      0.26 o 
   6   0  13        8.53        6.94      0.48 o 
   7   0  13       26.76       25.70      0.67 o 
  -3   1  13       93.25      100.28      1.73 o 
  -2   1  13       96.47       99.93      1.70 o 
  -1   1  13       16.64       17.25      0.60 o 
   0   1  13       55.10       49.66      0.96 o 
   1   1  13        1.54        1.40      0.30 o 
   2   1  13      108.56      105.06      2.06 o 
   3   1  13       26.29       26.36      0.80 o 
   4   1  13        0.46        0.11      0.23 o 
   5   1  13       97.85       96.59      1.50 o 
   6   1  13        3.65        3.12      0.35 o 
   7   1  13       42.02       41.73      0.71 o 
  -3   2  13       17.49       16.80      0.97 o 
  -2   2  13        0.69        0.39      0.29 o 
  -1   2  13       81.07       79.55      1.41 o 
   0   2  13        7.09        8.90      0.48 o 
   1   2  13       42.89       41.41      1.21 o 
   2   2  13       99.02       94.94      1.86 o 
   3   2  13       24.49       24.11      1.56 o 
   4   2  13      151.65      155.82      2.44 o 
   5   2  13        0.92        0.72      0.26 o 
   6   2  13      258.44      263.69      4.49 o 
   7   2  13       14.56       14.11      0.70 o 
  -3   3  13        9.24        7.87      0.58 o 
  -2   3  13      184.69      198.80      3.23 o 
  -1   3  13       26.06       28.32      0.74 o 
   0   3  13      132.37      128.54      2.84 o 
   1   3  13      123.10      127.54      2.42 o 
   2   3  13      104.88      105.75      2.67 o 
   3   3  13      118.20      121.63      1.99 o 
   4   3  13      153.74      159.91      2.52 o 
   5   3  13       80.52       83.65      1.41 o 
   6   3  13        2.40        1.75      0.24 o 
   7   3  13       89.86       86.81      1.50 o 
  -3   4  13      130.55      139.13      2.27 o 
  -2   4  13        1.00        1.04      0.31 o 
  -1   4  13      234.73      241.80      3.61 o 
   0   4  13       23.32       24.62      0.92 o 
   1   4  13       70.06       67.25      1.12 o 
   2   4  13        0.64        0.36      0.22 o 
   3   4  13        0.15        0.19      0.23 o 
   4   4  13       77.94       84.07      1.42 o 
   5   4  13        3.52        5.68      0.42 o 
   6   4  13      193.58      184.92      3.59 o 
   7   4  13       12.96       16.06      1.45 o 
  -2   5  13       92.75       98.91      1.72 o 
  -1   5  13       16.49       18.07      0.87 o 
   0   5  13        2.76        1.99      0.44 o 
   1   5  13      158.79      158.32      3.45 o 
   2   5  13       21.58       25.11      0.81 o 
   3   5  13      127.47      139.99      2.58 o 
   4   5  13       14.84       11.13      0.80 o 
   5   5  13       45.28       55.44      1.02 o 
   6   5  13        3.00        2.42      0.23 o 
   7   5  13       10.96       12.65      0.80 o 
   0   6  13        7.52        5.15      0.63 o 
   1   6  13       17.21       18.70      0.83 o 
   2   6  13       23.60       28.99      0.85 o 
   3   6  13        7.20        4.99      0.68 o 
   4   6  13       13.52       12.61      0.53 o 
   5   6  13       70.55       71.86      1.27 o 
   6   6  13        6.60        6.80      0.53 o 
   0   7  13        0.81        1.12      0.44 o 
   1   7  13       43.48       38.32      1.21 o 
   2   7  13       20.79       23.94      0.92 o 
   3   7  13      101.63       99.16      1.98 o 
   4   7  13       70.31       71.90      1.49 o 
   5   7  13       72.95       72.31      1.49 o 
   0  -2  14       22.75       23.46      1.02 o 
   1  -2  14        8.63        9.52      0.78 o 
   2  -2  14       17.90       17.87      0.87 o 
   3  -2  14       41.02       44.73      1.36 o 
   4  -2  14       31.89       36.52      1.21 o 
  -1  -1  14       38.69       40.51      0.93 o 
   0  -1  14       24.78       26.27      1.02 o 
   1  -1  14       64.47       68.28      1.80 o 
   2  -1  14      226.02      240.92      5.10 o 
   3  -1  14       24.21       27.44      1.02 o 
   4  -1  14       24.64       23.05      0.76 o 
   5  -1  14        1.96        1.18      0.31 o 
  -2   0  14       66.74       69.51      1.32 o 
  -1   0  14        0.30        1.00      0.31 o 
   0   0  14      195.98      202.99      4.37 o 
   1   0  14        2.40        1.46      0.39 o 
   2   0  14        3.06        5.20      0.68 o 
   3   0  14       46.28       45.46      1.24 o 
   4   0  14       91.48      103.68      2.33 o 
   5   0  14       11.95       12.24      0.58 o 
   6   0  14      105.54      110.84      5.15 o 
  -2   1  14        6.07        7.12      0.53 o 
  -1   1  14        3.34        4.91      0.48 o 
   0   1  14      170.94      182.06      3.93 o 
   1   1  14        0.00        0.39      0.39 o 
   2   1  14      442.96      467.40      7.96 o 
   3   1  14       30.52       33.33      0.93 o 
   4   1  14      176.59      187.29      3.36 o 
   5   1  14       95.41      100.31      1.70 o 
   6   1  14       17.35       16.70      0.54 o 
  -2   2  14      104.06      113.59      2.72 o 
  -1   2  14       87.63       90.62      2.23 o 
   0   2  14      222.61      226.26      4.81 o 
   1   2  14      124.34      124.61      2.82 o 
   2   2  14        1.63        1.44      0.46 o 
   3   2  14      162.20      168.45      4.98 o 
   4   2  14      127.85      138.29      2.23 o 
   5   2  14       16.19       17.17      0.64 o 
   6   2  14       51.18       54.14      1.28 o 
  -2   3  14       12.40       11.38      0.60 o 
  -1   3  14        2.28        1.80      0.44 o 
   0   3  14       68.00       64.15      1.70 o 
   1   3  14        1.85        1.80      0.39 o 
   2   3  14      334.05      353.25      8.26 o 
   3   3  14       33.40       32.56      0.92 o 
   4   3  14       33.29       34.53      1.14 o 
   5   3  14      156.69      163.33      2.55 o 
   6   3  14        1.68        1.28      0.26 o 
  -1   4  14       21.05       20.15      0.92 o 
   0   4  14       90.60       96.49      2.33 o 
   1   4  14       22.98       21.08      0.87 o 
   2   4  14       22.39       22.59      0.78 o 
   3   4  14       33.95       33.47      1.21 o 
   4   4  14       72.61       71.28      1.28 o 
   5   4  14        0.73        0.41      0.25 o 
   6   4  14       19.37       20.27      0.59 o 
  -1   5  14       47.58       50.36      1.51 o 
   0   5  14       24.87       26.56      1.02 o 
   1   5  14       65.03       64.35      1.70 o 
   2   5  14        5.23        5.02      0.54 o 
   3   5  14      113.91      112.52      2.21 o 
   4   5  14        4.81        4.91      0.48 o 
   5   5  14       81.61       74.77      1.31 o 
   6   5  14        0.97        0.69      0.23 o 
   0   6  14       68.30       69.15      1.85 o 
   1   6  14       29.84       28.85      1.07 o 
   2   6  14       66.94       71.39      1.80 o 
   3   6  14       12.31       18.01      0.73 o 
   4   6  14        1.88        1.37      0.30 o 
   5   6  14       38.91       46.31      1.09 o 
   2   7  14       77.05       82.75      2.04 o 
   3   7  14      159.40      174.16      3.21 o 
   1  -1  15        4.87        5.34      0.73 o 
   2  -1  15       36.36       33.22      1.17 o 
   3  -1  15       17.11       20.54      0.92 o 
   0   0  15       53.98       47.01      1.46 o 
   1   0  15      179.26      189.93      4.13 o 
   2   0  15       16.55       17.53      0.87 o 
   3   0  15      114.73      120.15      2.77 o 
   4   0  15       56.76       59.58      2.38 o 
   0   1  15       65.22       67.21      1.80 o 
   1   1  15       45.65       47.25      1.41 o 
   2   1  15        8.33        8.84      0.73 o 
   3   1  15       15.23       14.74      0.70 o 
   4   1  15       24.74       25.17      0.86 o 
   5   1  15        7.41        8.14      0.57 o 
  -1   2  15        9.48        8.30      0.78 o 
   0   2  15        1.97        1.65      0.44 o 
   1   2  15      133.73      129.27      2.96 o 
   2   2  15        8.80       11.66      0.78 o 
   3   2  15       34.63       33.33      1.51 o 
   4   2  15       19.08       18.55      0.74 o 
   5   2  15        3.86        4.65      0.51 o 
   0   3  15      113.01      121.94      2.87 o 
   1   3  15       15.00       17.58      0.87 o 
   2   3  15        0.13       -0.19      0.39 o 
   3   3  15      197.86      219.63      3.89 o 
   4   3  15        3.07        2.66      0.35 o 
   5   3  15      134.67      141.35      2.59 o 
   0   4  15       55.64       55.70      1.60 o 
   1   4  15      275.95      293.90      6.12 o 
   2   4  15       59.56       65.41      1.70 o 
   3   4  15      101.33      100.32      2.84 o 
   4   4  15       10.56        9.61      0.60 o 
   5   4  15        3.54        2.49      0.34 o 
   1   5  15        1.86        1.51      0.44 o 
   2   5  15        8.25        6.56      0.68 o 
   3   5  15       49.25       53.59      1.26 o 
   4   5  15       37.31       45.59      1.10 o 
                                                 
